# Supplementary material for: Positive feedback regulation of lncRNA PVT1 and HIF2α contributes to clear cell renal cell carcinoma tumorigenesis and metastasis
Source: Oncogene. 2021 Jul 28;40(37):5639–50. doi: 10.1038/s41388-021-01971-7 (PMC8445819; doi:10.1038/s41388-021-01971-7)
Supplement: Supplementary file 3 — Supplementary Table 2 [file 41388_2021_1971_MOESM3_ESM.xlsx]

## Sheet: antisense-pepSummary
Supplementary Table 2: Proteins pulled down by antisense of PVT1
Peptide	Modification	Query	Group_ID	Group_Primary_Protein
ISSVLAGGSCR	Carbamidomethyl (C)@10C	11785	2_3	sp|P08779|K1C16_HUMAN
ILNVPQELYEK	-	16528	27_1	sp|Q13085|ACACA_HUMAN
LENEIQTYR	-	12992;12993	2_5	sp|P13645|K1C10_HUMAN
SLNNQFASFIDKVR	-	20546	5_7	sp|P04264|K2C1_HUMAN
AGFAGDDAPR	-	9037	20_1	sp|P60709|ACTB_HUMAN
VGAHAGEYGAEALER	-	19449;19450;19448;19445;19444;19447	48_1	sp|P69905|HBA_HUMAN
FEMEQNLR	Oxidation (M)@3M	11264;11266	2_6	sp|P35527|K1C9_HUMAN
VGAHAGEYGAEALERMFLSFPTTK	Oxidation (M)@16M	27764	48_1	sp|P69905|HBA_HUMAN
IQYQLVDISQDNALRDEMR	-	26018	75_1	sp|Q9H299|SH3L3_HUMAN
VQQTVQDLFGR	-	15461	65_1	sp|P38646|GRP75_HUMAN
GGSGGGGGGSSGGR	-	9713	5_7	sp|P04264|K2C1_HUMAN
QIQVSWLR	-	10168;10167	18_1	sp|P01871|IGHM_HUMAN
ILLQGTPVAQMTEDAVDAER	-	24971	103_1	sp|P01024|CO3_HUMAN
DNHLLGTFDLTGIPPAPR	-	22931	16_2	sp|P11021|BIP_HUMAN
QITVNDLPVGR	-	13983	52_1	sp|P32119|PRDX2_HUMAN
EIETYHNLLEGGQEDFESSGAGK	Deamidated (NQ)@13Q	27204	2_6	sp|P35527|K1C9_HUMAN
NKLNDLEEALQQAK	-	20336;20335	5_8	sp|P35908|K22E_HUMAN
SDIDEIVLVGGSTR	-	18531	16_2	sp|P11021|BIP_HUMAN
TLAFTSVDLTNK	-	15840	64_1	sp|Q9NPJ3|ACO13_HUMAN
THNLEPYFESFINNLR	-	23499	5_7	sp|P04264|K2C1_HUMAN
TTAENEFVMLKK	-	17646	5_6	sp|P13647|K2C5_HUMAN
SLHTLFGDK	-	9927	46_1	sp|P02768|ALBU_HUMAN
KLVAASQAALGL	-	12501	46_1	sp|P02768|ALBU_HUMAN
KVPQVSTPTLVEVSR	-	20563;20564;20565;20566;20559	46_1	sp|P02768|ALBU_HUMAN
ILDQSEAEK	-	10248	13_1	sp|Q14764|MVP_HUMAN
LASYLDK	-	5320	2_6	sp|P35527|K1C9_HUMAN
LENLFEALNNK	-	15757	90_1	sp|P31944|CASPE_HUMAN
AEAESWYQTK	-	14001	5_4	sp|P04259|K2C6B_HUMAN
QLEQLQGER	-	11680	5_3	sp|Q8N1N4|K2C78_HUMAN
NMQDLVEDFK	-	14528	5_6	sp|P13647|K2C5_HUMAN
LNNLVLFDK	-	11131	68_1	sp|P62851|RS25_HUMAN
YEDEINK	-	7578	5_8	sp|P35908|K22E_HUMAN
QSVEADINGLR	-	13754;13755;13756	2_5	sp|P13645|K1C10_HUMAN
ASKPGWWLLNTEVGENQR	-	24374	102_1	sp|P12259|FA5_HUMAN
SGGGGGGGFGR	-	6530	5_6	sp|P13647|K2C5_HUMAN
HGVQELEIELQSQLSK	-	22217;22216;22215;22213;22214	2_6	sp|P35527|K1C9_HUMAN
IQDWYDKK	-	11580	2_6	sp|P35527|K1C9_HUMAN
QEDWILAYSQDQK	-	20432	106_1	sp|Q8WY21|SORC1_HUMAN
LLRDYQELMNTK	-	19388	5_7	sp|P04264|K2C1_HUMAN
IEDVTPIPSDSTR	-	17990	105_1	sp|P62263|RS14_HUMAN
DAEAWFNEK	-	11870;11869	2_5	sp|P13645|K1C10_HUMAN
IQDWYDK	-	8825;8827;8826	2_6	sp|P35527|K1C9_HUMAN
LNDLEEALQQAK	-	16970;16969	5_8	sp|P35908|K22E_HUMAN
AVVEVDESGTRAAAATGTIFTFR	-	26465	73_1	sp|P05154|IPSP_HUMAN
LALDVEIATYR	-	14988	5_8	sp|P35908|K22E_HUMAN
EQGVLSFWR	-	12109	17_1	sp|P05141|ADT2_HUMAN
GSPAINVAVHVFRK	-	19083	53_1	sp|P02766|TTHY_HUMAN
ALEEANTELEVK	-	16523	2_2	sp|Q04695|K1C17_HUMAN
QGVDADINGLR	Gln->pyro-Glu (N-term Q)@N_term	12471	2_6	sp|P35527|K1C9_HUMAN
VSFLSALEEYTK	-	17245	19_1	sp|P02647|APOA1_HUMAN
VSLAGACGVGGYGSR	Carbamidomethyl (C)@7C	17643	5_6	sp|P13647|K2C5_HUMAN
GSSSGGGYSSGSSSYGSGGR	-	21478;21479	5_8	sp|P35908|K22E_HUMAN
IRLENEIQTYR	-	18100;18094;18099;18098	2_5	sp|P13645|K1C10_HUMAN
FSSCGGGGGSFGAGGGFGSRSLVNLGGSK	Carbamidomethyl (C)@4C	27921	5_7	sp|P04264|K2C1_HUMAN
LKYENEVALR	-	14420;14418;14415;14422;14419;14413;14416	2_5	sp|P13645|K1C10_HUMAN
QSLEASLAETEGR	Gln->pyro-Glu (N-term Q)@N_term	17003;17002	2_5	sp|P13645|K1C10_HUMAN
AVVEVDESGTR	-	12896	73_1	sp|P05154|IPSP_HUMAN
DAETWFLSK	-	11595	2_3	sp|P08779|K1C16_HUMAN
ATLENDFVVLK	-	14704	5_3	sp|Q8N1N4|K2C78_HUMAN
DNENVVNEYSSELEKHQLYIDETVNSNIPTNLR	-	30716	29_1	sp|P02675|FIBB_HUMAN
QVLDNLTMEK	Oxidation (M)@8M	13889;13888	2_6	sp|P35527|K1C9_HUMAN
VLNTNIDGR	-	9612	96_1	sp|P62269|RS18_HUMAN
QEIECQNQEYSLLLSIK	Carbamidomethyl (C)@5C	24454;24455;24453	2_6	sp|P35527|K1C9_HUMAN
LLLPGELAK	-	8519	6_1	sp|O60814|H2B1K_HUMAN
QEIECQNQEYSLLLSIK	Gln->pyro-Glu (N-term Q)@N_term;Carbamidomethyl (C)@5C	24324	2_6	sp|P35527|K1C9_HUMAN
TGAAPIIDVVR	-	11932	99_1	sp|P46776|RL27A_HUMAN
NNFPVLAANSFR	-	16579	50_1	sp|O15335|CHAD_HUMAN
TNAENEFVTIK	Deamidated (NQ)@2N	15048	5_7	sp|P04264|K2C1_HUMAN
FFESFGDLSTPDAVMGNPKVK	Deamidated (NQ)@17N	25922	21_1	sp|P68871|HBB_HUMAN
DSLLQDGEFSMDLR	-	20459	79_1	sp|P07737|PROF1_HUMAN
NKLNDLEDALQQAK	-	20206;20205	5_7	sp|P04264|K2C1_HUMAN
GMQDLVEDFK	-	13326	5_5	sp|P02538|K2C6A_HUMAN
QFTSSSSMK	-	9631	2_3	sp|P08779|K1C16_HUMAN
LKFENELALHQSVEADINGLR	-	26595	2_1	sp|Q7Z3Y8|K1C27_HUMAN
AEFAEVSKLVTDLTK	-	20671;20672	46_1	sp|P02768|ALBU_HUMAN
LASYLDKVR	-	10924;10923	2_5	sp|P13645|K1C10_HUMAN
LNDLEDALQQAKEDLAR	-	22989;22990	5_7	sp|P04264|K2C1_HUMAN
ADFAQACQDAGVR	Carbamidomethyl (C)@7C	17612	101_1	sp|P11498|PYC_HUMAN
LSVEADINGLR	Deamidated (NQ)@8N	13464	2_2	sp|Q04695|K1C17_HUMAN
SADTLWGIQKELQF	-	20522	44_1	sp|P00338|LDHA_HUMAN
STGGAPTFNVTVTK	-	17106	79_1	sp|P07737|PROF1_HUMAN
LGTPELSTAER	-	13154	27_1	sp|Q13085|ACACA_HUMAN
AAFGGSGGR	-	4749	5_8	sp|P35908|K22E_HUMAN
NNANGVDLNRNFPDLNTYIYYNEK	-	29090;29091	37_1	sp|P15169|CBPN_HUMAN
VFDYSEYWEGAR	-	19369	101_1	sp|P11498|PYC_HUMAN
LTPEEEEILNK	-	15912	87_1	sp|P62241|RS8_HUMAN
TFDEIASGFR	-	12514	60_1	sp|P11166|GTR1_HUMAN
YEASILTHDSSIR	-	19034	100_1	sp|P02679|FIBG_HUMAN
GQTGGDVNVEMDAAPGVDLSR	Oxidation (M)@11M	24522	2_3	sp|P08779|K1C16_HUMAN
TLNDMRQEYEQLIAK	Oxidation (M)@5M	22475;22474	2_6	sp|P35527|K1C9_HUMAN
GGSGGSHGGGSGFGGESGGSYGGGEEASGSGGGYGGGSGK	-	30092	2_6	sp|P35527|K1C9_HUMAN
VGAHAGEYGAEALERMFLSFPTTK	-	27683;27684;27685;27682	48_1	sp|P69905|HBA_HUMAN
QVLDNLTMEK	Gln->pyro-Glu (N-term Q)@N_term;Oxidation (M)@8M	13504	2_6	sp|P35527|K1C9_HUMAN
TSIVHLFEWR	-	15411	9_1	sp|P04745|AMY1_HUMAN
ITSENPDEGFKPSSGTVQELNFR	-	27509	27_1	sp|Q13085|ACACA_HUMAN
TAAENDFVTLK	-	13935;13933	5_8	sp|P35908|K22E_HUMAN
NKYEDEINK	-	12721	5_4	sp|P04259|K2C6B_HUMAN
CYEMASHLR	Carbamidomethyl (C)@1C	13004	79_1	sp|P07737|PROF1_HUMAN
VIGSGCNLDSAR	Carbamidomethyl (C)@6C	14695	44_1	sp|P00338|LDHA_HUMAN
DVDNAYMIK	Oxidation (M)@7M	11298	5_8	sp|P35908|K22E_HUMAN
QCANLQNAIADAEQR	Carbamidomethyl (C)@2C	21129	5_6	sp|P13647|K2C5_HUMAN
AADDTWEPFASGK	-	17393	53_1	sp|P02766|TTHY_HUMAN
TLNDMRQEYEQLIAK	-	22312;22313	2_6	sp|P35527|K1C9_HUMAN
LAPDYDALDVANK	-	17554	24_1	sp|P62750|RL23A_HUMAN
TSQNSELNNMQDLVEDYKK	-	25707;25706	5_8	sp|P35908|K22E_HUMAN
GPSVFPLAPCSR	Carbamidomethyl (C)@10C	15410	88_1	sp|P01861|IGHG4_HUMAN
DYQELMNTK	Oxidation (M)@6M	12792	5_7	sp|P04264|K2C1_HUMAN
VVEEAPSIFLDAETR	-	20872	63_1	sp|P05165|PCCA_HUMAN
VDDKVNFHFILFNNVDGHLYELDGR	Deamidated (NQ)@13N	29581	86_1	sp|P09936|UCHL1_HUMAN
VVDLLAPYAK	-	11403	31_1	sp|P06576|ATPB_HUMAN
QTALVELVK	-	9598	46_1	sp|P02768|ALBU_HUMAN
AVMDDFAAFVEK	Oxidation (M)@3M	16747;16746	46_1	sp|P02768|ALBU_HUMAN
VNVDEVGGEALGR	-	15910	21_1	sp|P68871|HBB_HUMAN
QTVEADVNGLR	-	13753	2_3	sp|P08779|K1C16_HUMAN
TMGMVDIFNGDADLSGMTGSR	-	25080	61_1	sp|P29508|SPB3_HUMAN
TSQNSELNNMQDLVEDYK	Deamidated (NQ)@3Q;Oxidation (M)@10M	24831	5_8	sp|P35908|K22E_HUMAN
STNGDTFLGGEDFDQALLR	-	24094	65_1	sp|P38646|GRP75_HUMAN
QGVDADINGLR	Gln->pyro-Glu (N-term Q)@N_term;Deamidated (NQ)@8N	12492;12493;12491	2_6	sp|P35527|K1C9_HUMAN
MKGLIDEVNQDFTNR	Deamidated (NQ)@9N	21793	70_1	sp|P02671|FIBA_HUMAN
VAPEEHPVLLTEAPLNPK	-	23086	20_1	sp|P60709|ACTB_HUMAN
IIAATIENAQPILQIDNAR	-	24162	2_3	sp|P08779|K1C16_HUMAN
DSPSVWAAVPGK	-	14031	79_1	sp|P07737|PROF1_HUMAN
VFLENVIR	-	9342	15_1	sp|P62805|H4_HUMAN
VFDEFKPLVEEPQNLIK	-	23990;23991	46_1	sp|P02768|ALBU_HUMAN
ADLEMQIESLTEELAYLKK	Oxidation (M)@5M	25605	2_5	sp|P13645|K1C10_HUMAN
DAHQSLLATR	-	11928	101_1	sp|P11498|PYC_HUMAN
LQSLTENLTK	-	12598	51_1	sp|P15924|DESP_HUMAN
LLEGEECR	Carbamidomethyl (C)@7C	9700	5_8	sp|P35908|K22E_HUMAN
THNLEPYFESFINNLRR	-	24874	5_7	sp|P04264|K2C1_HUMAN
SLNNQFASFIDK	Deamidated (NQ)@4N	17210;17209	5_7	sp|P04264|K2C1_HUMAN
TYFPHFDLSHGSAQVK	-	22184;22183	48_1	sp|P69905|HBA_HUMAN
FSNSSSSNEFSK	-	16028	67_1	sp|Q5D862|FILA2_HUMAN
IGGIGTVPVGR	-	10105	7_1	sp|Q05639|EF1A2_HUMAN
AQYEEIAQR	-	11826;11823	5_8	sp|P35908|K22E_HUMAN
NMQDMVEDYR	Oxidation (M)@2M;Oxidation (M)@5M	16251;16252	5_7	sp|P04264|K2C1_HUMAN
TNAENEFVTIKK	Deamidated (NQ)@5N	17400	5_7	sp|P04264|K2C1_HUMAN
ITNLTQQLEQASIVK	-	20981	51_1	sp|P15924|DESP_HUMAN
GSCGIGGGIGGGSSR	Carbamidomethyl (C)@3C	15262	2_3	sp|P08779|K1C16_HUMAN
LLETECPQYIR	Carbamidomethyl (C)@6C	17830	4_1	sp|P05109|S10A8_HUMAN
NLDLDSIIAEVK	-	16209;16208	5_8	sp|P35908|K22E_HUMAN
ILLQGTPVAQMTEDAVDAERLK	Deamidated (NQ)@10Q	26612	103_1	sp|P01024|CO3_HUMAN
APSTYGGGLSVSSSR	-	17928	2_4	sp|P02533|K1C14_HUMAN
KQTALVELVK	-	12260	46_1	sp|P02768|ALBU_HUMAN
DIENQYETQITQIEHEVSSSGQEVQSSAK	Deamidated (NQ)@5Q	30129	2_6	sp|P35527|K1C9_HUMAN
YEELQQTAGR	-	13607	5_6	sp|P13647|K2C5_HUMAN
EGDVLTLLESER	-	16794	80_1	sp|P62857|RS28_HUMAN
TLLEGEESR	-	10280	5_7	sp|P04264|K2C1_HUMAN
GHLENNPALEK	-	14186	93_1	sp|P05388|RLA0_HUMAN
ADTLTDEINFLR	-	17604	5_4	sp|P04259|K2C6B_HUMAN
QGVDADINGLR	Deamidated (NQ)@8N	12819;12816;12818;12817;12814;12815	2_6	sp|P35527|K1C9_HUMAN
LQGEIAHVK	-	9480	5_8	sp|P35908|K22E_HUMAN
ASLENSLEETK	-	14165	2_3	sp|P08779|K1C16_HUMAN
GSLGGGFSSGGFSGGSFSR	-	21183;21182	2_5	sp|P13645|K1C10_HUMAN
VLDELTLTK	-	10225;10227;10229;10226;10230	2_5	sp|P13645|K1C10_HUMAN
NHEEEMKDLR	-	15679;15680	2_5	sp|P13645|K1C10_HUMAN
NQLTSNPENTVFDAK	-	20888	16_2	sp|P11021|BIP_HUMAN
TITLEVEPSDTIENVK	-	21854	3_1	sp|P0CG48|UBC_HUMAN
LEQEIATYR	-	12130	2_3	sp|P08779|K1C16_HUMAN
QTVEADVNGLR	Deamidated (NQ)@1Q	13795	2_3	sp|P08779|K1C16_HUMAN
LAVNMVPFPR	Oxidation (M)@5M	12852;12853	10_1	sp|P68371|TBB4B_HUMAN
QSVEADINGLR	Gln->pyro-Glu (N-term Q)@N_term	13398;13399	2_5	sp|P13645|K1C10_HUMAN
QLDNIVGER	-	10480	5_4	sp|P04259|K2C6B_HUMAN
QISNLQQSISDAEQR	Gln->pyro-Glu (N-term Q)@N_term;Deamidated (NQ)@6Q	21120	5_7	sp|P04264|K2C1_HUMAN
VDLLNQEIEFLK	-	18533;18534	5_8	sp|P35908|K22E_HUMAN
IKFEMEQNLR	Oxidation (M)@5M	16105;16106	2_6	sp|P35527|K1C9_HUMAN
GALQNIIPASTGAAK	-	17661	71_1	sp|P04406|G3P_HUMAN
NMQDMVEDYR	Oxidation (M)@5M	15943;15944	5_7	sp|P04264|K2C1_HUMAN
KDIENQYETQITQIEHEVSSSGQEVQSSAK	-	30277;30276	2_6	sp|P35527|K1C9_HUMAN
QQFKEEK	Deamidated (NQ)@2Q	8135	1_1	sp|Q13683|ITA7_HUMAN
QAADMILLDDNFASIVTGVEEGR	Deamidated (NQ)@1Q;Oxidation (M)@5M;Deamidated (NQ)@11N	27084	42_1	sp|P13637|AT1A3_HUMAN
SGGGGGGGGCGGGGGVSSLR	Carbamidomethyl (C)@10C	19702	2_5	sp|P13645|K1C10_HUMAN
QSVEADINGLR	Deamidated (NQ)@1Q	13796;13794	2_5	sp|P13645|K1C10_HUMAN
EAYPGDVFYLHSR	-	19763;19765	58_1	sp|P25705|ATPA_HUMAN
NAVITVPAYFNDSQR	-	21063	65_1	sp|P38646|GRP75_HUMAN
KAADDTWEPFASGK	-	19376	53_1	sp|P02766|TTHY_HUMAN
ARMQQQLDEYQELLDIK	Oxidation (M)@3M;Deamidated (NQ)@4Q;Deamidated (NQ)@5Q;Deamidated (NQ)@6Q	24791;24790	12_1	sp|P02545|LMNA_HUMAN
GGGGGGFNR	-	4729	59_1	sp|Q9NY12|GAR1_HUMAN
VTEQLIEAISNGDFESYTK	Deamidated (NQ)@4Q;Deamidated (NQ)@11N	24833	26_1	sp|Q9UQM7|KCC2A_HUMAN
DYQELMNTK	-	12487	5_7	sp|P04264|K2C1_HUMAN
HQLYIDETVNSNIPTNLRVLR	-	27133	29_1	sp|P02675|FIBB_HUMAN
TGAIVDVPVGEELLGR	-	20450	58_1	sp|P25705|ATPA_HUMAN
VDTLTGEVNFLK	-	16339	5_2	sp|Q7Z794|K2C1B_HUMAN
AAAATGTIFTFR	-	14280	73_1	sp|P05154|IPSP_HUMAN
YICENQDSISSKLK	Carbamidomethyl (C)@3C	20973	46_1	sp|P02768|ALBU_HUMAN
YEDEINKR	-	10959;10961;10962	5_8	sp|P35908|K22E_HUMAN
NVPLPVIAELPPK	-	17251;17256;17252	18_1	sp|P01871|IGHM_HUMAN
VLEIPYK	-	6455	61_1	sp|P29508|SPB3_HUMAN
AELNEFLTR	-	11504	34_1	sp|P23396|RS3_HUMAN
LITPAVVSER	-	11313	68_1	sp|P62851|RS25_HUMAN
AEAEALYQTK	-	12148	5_3	sp|Q8N1N4|K2C78_HUMAN
TNQELQEINR	-	14632	41_1	sp|P07355|ANXA2_HUMAN
SKAEAESLYQSK	-	16432;16434	5_7	sp|P04264|K2C1_HUMAN
LLEPVLLLGK	-	11563	98_1	sp|P62249|RS16_HUMAN
TIGGGDDSFNTFFSETGAGK	-	23648	38_1	sp|Q9BQE3|TBA1C_HUMAN
QSLEASLAETEGR	-	17308;17310;17309;17311	2_5	sp|P13645|K1C10_HUMAN
NVSTGDVNVEMNAAPGVDLTQLLNNMR	-	29136;29137	2_5	sp|P13645|K1C10_HUMAN
AQYEDIAQK	Deamidated (NQ)@2Q	10958	5_7	sp|P04264|K2C1_HUMAN
MSVEADINGLR	Oxidation (M)@1M;Deamidated (NQ)@8N	14178	2_4	sp|P02533|K1C14_HUMAN
SSFYVNGLTLGGQK	Deamidated (NQ)@6N	18721	79_1	sp|P07737|PROF1_HUMAN
TNSILFYGR	-	11037	61_1	sp|P29508|SPB3_HUMAN
SDLEMQYETLQEELMALKK	Oxidation (M)@5M;Oxidation (M)@15M	26225	2_6	sp|P35527|K1C9_HUMAN
TAAENDFVTLK	Deamidated (NQ)@5N	13962;13961	5_8	sp|P35908|K22E_HUMAN
FKDLGEENFK	-	14278	46_1	sp|P02768|ALBU_HUMAN
FLEQQNQVLQTK	-	18790;18789;18791	5_8	sp|P35908|K22E_HUMAN
LGKDAVEDLESVGK	-	18515;18514	72_1	sp|P81605|DCD_HUMAN
QSSSYGPHGYGSGR	-	18160;18159	39_1	sp|Q86YZ3|HORN_HUMAN
YICENQDSISSK	Carbamidomethyl (C)@3C	18271	46_1	sp|P02768|ALBU_HUMAN
SGGGFSSGSAGIINYQR	-	20725	5_7	sp|P04264|K2C1_HUMAN
IGLFGGAGVGK	-	9025	31_1	sp|P06576|ATPB_HUMAN
DQIVDLTVGNNK	Deamidated (NQ)@10N	15954	2_6	sp|P35527|K1C9_HUMAN
VFANPEDCVAFGK	Carbamidomethyl (C)@8C	18437	95_1	sp|P10620|MGST1_HUMAN
ISEQFTAMFR	Oxidation (M)@8M	14642	10_1	sp|P68371|TBB4B_HUMAN
QSLGHGQHGSGSGQSPSPSR	Gln->pyro-Glu (N-term Q)@N_term	22906	39_1	sp|Q86YZ3|HORN_HUMAN
TDYTLSIANR	-	12740	85_1	sp|Q96P63|SPB12_HUMAN
LEKEIETYHNLLEGGQEDFESSGAGK	-	29157	2_6	sp|P35527|K1C9_HUMAN
SLNNQFASFIDK	-	17193;17195;17194	5_7	sp|P04264|K2C1_HUMAN
STDYGIFQINSR	-	17494	81_1	sp|P61626|LYSC_HUMAN
EASFEYLQNEGER	Deamidated (NQ)@8Q	19961	27_1	sp|Q13085|ACACA_HUMAN
ALQALEELR	-	10465	91_1	sp|Q15149|PLEC_HUMAN
SLVPAAELLESR	-	15368	91_1	sp|Q15149|PLEC_HUMAN
IIQLLDDYPK	Deamidated (NQ)@3Q	14135	93_1	sp|P05388|RLA0_HUMAN
EVATNSELVQSGK	-	16804	2_2	sp|Q04695|K1C17_HUMAN
EVATNSELVQSGK	Deamidated (NQ)@5N	16815	2_2	sp|Q04695|K1C17_HUMAN
YWGVASFLQK	-	13698	66_1	sp|P02753|RET4_HUMAN
TQTILFYGR	-	11629	85_1	sp|Q96P63|SPB12_HUMAN
RHPDYSVVLLLR	-	18639;18637;18636;18635;18638	46_1	sp|P02768|ALBU_HUMAN
VDWQENDFSK	-	15060	27_1	sp|Q13085|ACACA_HUMAN
EVDEQMLNVQNK	Oxidation (M)@6M	18549	10_1	sp|P68371|TBB4B_HUMAN
TSQNSELNNMQDLVEDYK	-	24698	5_8	sp|P35908|K22E_HUMAN
FASFIDKVR	-	11270	5_8	sp|P35908|K22E_HUMAN
QEYEQLIAK	-	12111;12110;12112	2_6	sp|P35527|K1C9_HUMAN
VPQVSTPTLVEVSR	-	19280	46_1	sp|P02768|ALBU_HUMAN
QGVDADINGLR	Deamidated (NQ)@1Q	12813	2_6	sp|P35527|K1C9_HUMAN
LNDLEDALQQAK	-	16726;16725;16723	5_7	sp|P04264|K2C1_HUMAN
DYQELMNVK	-	12447	5_8	sp|P35908|K22E_HUMAN
VEIIANDQGNR	-	14306	16_2	sp|P11021|BIP_HUMAN
ENAGEDPGLAR	-	12249	72_1	sp|P81605|DCD_HUMAN
DAHKSEVAHR	-	12659;12657;12656	46_1	sp|P02768|ALBU_HUMAN
SQYEQLAEQNRK	-	19070;19071	2_5	sp|P13645|K1C10_HUMAN
ISISTSGGSFR	-	11925	5_6	sp|P13647|K2C5_HUMAN
TAVAPIER	-	6351	17_1	sp|P05141|ADT2_HUMAN
WTLLQEQGTK	-	13819	5_4	sp|P04259|K2C6B_HUMAN
GGSGGSYGGGGSGGGYGGGSGSR	-	21894;21892;21893	2_6	sp|P35527|K1C9_HUMAN
TAAENDFVTLKK	-	16360	5_8	sp|P35908|K22E_HUMAN
GSGSGQSPSYGR	-	12445	39_1	sp|Q86YZ3|HORN_HUMAN
AQFEGIVTDLIR	-	16807	65_1	sp|P38646|GRP75_HUMAN
KVPQVSTPTLVEVSR	Deamidated (NQ)@4Q	20582	46_1	sp|P02768|ALBU_HUMAN
VNNADDFPNLFR	-	17825	27_1	sp|Q13085|ACACA_HUMAN
AIGGGLSSVGGGSSTIK	-	18348	5_5	sp|P02538|K2C6A_HUMAN
QTVEADVNGLR	Deamidated (NQ)@8N	13792	2_3	sp|P08779|K1C16_HUMAN
LAAEQELIR	-	10464	91_1	sp|Q15149|PLEC_HUMAN
ARGEELDEDLFLQLTGGHEAF	-	26336	69_1	sp|Q86UX7|URP2_HUMAN
DETEFYLGK	-	11694	40_1	sp|P18077|RL35A_HUMAN
TAAENEFVTLK	-	14213	5_4	sp|P04259|K2C6B_HUMAN
IEVLEEELR	-	12270	51_1	sp|P15924|DESP_HUMAN
GFSSGSAVVSGGSR	-	14813;14812;14811	5_8	sp|P35908|K22E_HUMAN
YEVTSGGGGTSR	-	13098	51_1	sp|P15924|DESP_HUMAN
AETECQNTEYQQLLDIK	Carbamidomethyl (C)@5C	24357;24358;24356	2_5	sp|P13645|K1C10_HUMAN
DPTAEQFQEELEK	Deamidated (NQ)@6Q	19871	90_1	sp|P31944|CASPE_HUMAN
NVSTGDVNVEMNAAPGVDLTQLLNNMR	Deamidated (NQ)@8N;Oxidation (M)@11M;Deamidated (NQ)@12N;Oxidation (M)@26M	29269	2_5	sp|P13645|K1C10_HUMAN
LAEVALAYAK	-	10575	30_1	sp|P13716|HEM2_HUMAN
FQNALLVR	-	8678	46_1	sp|P02768|ALBU_HUMAN
IINEPTAAAIAYGLDK	-	20742	16_2	sp|P11021|BIP_HUMAN
GGSSSGGGYGSGGGGSSSVK	-	20099	5_8	sp|P35908|K22E_HUMAN
SQYEQLAEQNR	Deamidated (NQ)@10N	16884	2_5	sp|P13645|K1C10_HUMAN
SKDEAEALYQTK	-	17176	5_2	sp|Q7Z794|K2C1B_HUMAN
ESVLVEWR	-	9928	74_1	sp|Q8IWA0|WDR75_HUMAN
YLDGLTAER	-	10368	5_8	sp|P35908|K22E_HUMAN
ILGADTSVDLEETGR	-	19990	58_1	sp|P25705|ATPA_HUMAN
AEAEAQAEELSFPR	-	19682	101_1	sp|P11498|PYC_HUMAN
GQVGGDVNVEMDAAPGVDLSR	-	24381	2_4	sp|P02533|K1C14_HUMAN
GPYESGSGHSSGLGHR	-	20070;20069	39_1	sp|Q86YZ3|HORN_HUMAN
GYSFTTTAER	-	12336	20_1	sp|P60709|ACTB_HUMAN
DEPIHILNVAIK	-	16808	27_1	sp|Q13085|ACACA_HUMAN
FFESFGDLSTPDAVMGNPK	Oxidation (M)@15M	24242	21_1	sp|P68871|HBB_HUMAN
SDLEMQYETLQEELMALK	Oxidation (M)@5M;Oxidation (M)@15M	25348	2_6	sp|P35527|K1C9_HUMAN
VEVGTEVTDYR	-	15063	27_1	sp|Q13085|ACACA_HUMAN
QEPSDSPMFIINR	Oxidation (M)@8M	19705	107_1	sp|Q02413|DSG1_HUMAN
NEGTATYAAAVLFR	-	18910	35_1	sp|P14923|PLAK_HUMAN
TSQNSELNNMQDLVEDYKK	Oxidation (M)@10M	25808	5_8	sp|P35908|K22E_HUMAN
YTIAALLSPYSYSTTAVVTNPKE	-	27109	53_1	sp|P02766|TTHY_HUMAN
LRSEIDNVK	-	11101	5_7	sp|P04264|K2C1_HUMAN
DFTSEQIDEILQNHTEIVFAR	Deamidated (NQ)@13N	27186	42_1	sp|P13637|AT1A3_HUMAN
LNDLEEALQQAKEDLAR	-	23098	5_8	sp|P35908|K22E_HUMAN
KDAEAWFNEK	-	14520;14521	2_5	sp|P13645|K1C10_HUMAN
LPLQDVYK	-	9024	7_1	sp|Q05639|EF1A2_HUMAN
VQHIQLLQK	-	11801	70_1	sp|P02671|FIBA_HUMAN
SYELPDGQVITIGNER	-	21890	20_1	sp|P60709|ACTB_HUMAN
CASLQKFGER	Carbamidomethyl (C)@1C	13629;13630	46_1	sp|P02768|ALBU_HUMAN
VRDIEHLTSLDFFR	-	21522	89_1	sp|Q13822|ENPP2_HUMAN
TDEFQLHTNVNDGTEFGGSIYQK	Deamidated (NQ)@5Q;Deamidated (NQ)@9N	27781	82_1	sp|P21796|VDAC1_HUMAN
FFESFGDLSTPDAVMGNPK	-	24124	21_1	sp|P68871|HBB_HUMAN
SAEYGSSLQSSR	-	15131	5_1	sp|Q6KB66|K2C80_HUMAN
TAVFGFETSEAK	-	15386	13_1	sp|Q14764|MVP_HUMAN
LIRDVWGIEGPIDAAFTR	-	23837;23838	14_1	sp|P04004|VTNC_HUMAN
VDALMDEINFMK	Oxidation (M)@5M;Oxidation (M)@11M	18493	5_6	sp|P13647|K2C5_HUMAN
VQALEEANNDLENK	-	20090	2_6	sp|P35527|K1C9_HUMAN
TTPSYVAFTDTER	-	18973	16_1	sp|P54652|HSP72_HUMAN
FDGALNVDLTEFQTNLVPYPR	-	26691	38_1	sp|Q9BQE3|TBA1C_HUMAN
VLSPADKTNVK	-	13129;13130	48_1	sp|P69905|HBA_HUMAN
SQYEQLAEQNR	-	16855;16856;16857	2_5	sp|P13645|K1C10_HUMAN
VVAGVANALAHKYH	-	18381	21_1	sp|P68871|HBB_HUMAN
DSLLQDGEFSMDLR	Oxidation (M)@11M	20590	79_1	sp|P07737|PROF1_HUMAN
NLDIERPTYTNLNR	-	21293	38_1	sp|Q9BQE3|TBA1C_HUMAN
QEYEQLIAK	Gln->pyro-Glu (N-term Q)@N_term	11758;11759	2_6	sp|P35527|K1C9_HUMAN
SSPATADKR	-	8052	97_1	sp|Q8TF72|SHRM3_HUMAN
SKELTTEIDNNIEQISSYK	Deamidated (NQ)@10N	25422	2_5	sp|P13645|K1C10_HUMAN
DVDGAYMTK	Oxidation (M)@7M	9885	5_7	sp|P04264|K2C1_HUMAN
VSEEIEDIIK	-	13173	104_1	sp|O75223|GGCT_HUMAN
GQVGGDVNVEMDAAPGVDLSR	Oxidation (M)@11M	24503	2_4	sp|P02533|K1C14_HUMAN
IIEEAPAPGIK	-	12427	77_1	sp|Q96RQ3|MCCA_HUMAN
TTPSVVAFTADGER	-	18392	65_1	sp|P38646|GRP75_HUMAN
MFLSFPTTKTYFPHFDLSHGSAQVK	-	29180;29181	48_1	sp|P69905|HBA_HUMAN
TNAENEFVTIKK	-	17384;17380;17383	5_7	sp|P04264|K2C1_HUMAN
YEELQITAGR	-	13285;13287;13279;13289	5_4	sp|P04259|K2C6B_HUMAN
ANAEYIK	-	5293	27_1	sp|Q13085|ACACA_HUMAN
DNENVVNEYSSELEKHQLYIDETVNSNIPTNLR	Deamidated (NQ)@7N;Deamidated (NQ)@17Q	30722	29_1	sp|P02675|FIBB_HUMAN
HQLYIDETVNSNIPTNLR	Deamidated (NQ)@10N	24701	29_1	sp|P02675|FIBB_HUMAN
QSVEADINGLRR	Gln->pyro-Glu (N-term Q)@N_term;Deamidated (NQ)@8N	16450	2_5	sp|P13645|K1C10_HUMAN
TSQNSELNNMQDLVEDYK	Oxidation (M)@10M	24820	5_8	sp|P35908|K22E_HUMAN
ALYDAELSQMQTHISDTSVVLSMDNNR	Deamidated (NQ)@9Q;Oxidation (M)@10M;Deamidated (NQ)@11Q;Oxidation (M)@23M	29792	5_4	sp|P04259|K2C6B_HUMAN
TTPPVLDSDGSFFLYSK	-	22526	62_1	sp|P01857|IGHG1_HUMAN
VTMQNLNDR	Oxidation (M)@3M	11783;11782	2_5	sp|P13645|K1C10_HUMAN
LAADDFR	-	5272;5274;5276;5275	2_5	sp|P13645|K1C10_HUMAN
FSSSSGYGGGSSR	-	14428;14429	2_6	sp|P35527|K1C9_HUMAN
QSVEADINGLR	Gln->pyro-Glu (N-term Q)@N_term;Deamidated (NQ)@8N	13422;13419;13420;13423	2_5	sp|P13645|K1C10_HUMAN
GLIDEVNQDFTNR	-	19361	70_1	sp|P02671|FIBA_HUMAN
SLVNLGGSK	-	6731;6730	5_7	sp|P04264|K2C1_HUMAN
QISNLQQSISDAEQR	Gln->pyro-Glu (N-term Q)@N_term	21107;21106	5_7	sp|P04264|K2C1_HUMAN
DVFLGMFLYEYAR	Oxidation (M)@6M	20554	46_1	sp|P02768|ALBU_HUMAN
TSESGELHGLTTEEEFVEGIYKVEIDTK	-	29927;29928	53_1	sp|P02766|TTHY_HUMAN
TLVLLMGK	-	6732	79_1	sp|P07737|PROF1_HUMAN
TTAENEFVMLK	Oxidation (M)@9M	15609	5_6	sp|P13647|K2C5_HUMAN
IMNTFSVVPSPK	Oxidation (M)@2M	16335	10_1	sp|P68371|TBB4B_HUMAN
IQVYSR	-	4548	49_1	sp|P61769|B2MG_HUMAN
VEQAEFSDLNLVAHANGGFSVDMEVLR	Deamidated (NQ)@3Q;Deamidated (NQ)@10N;Deamidated (NQ)@16N;Oxidation (M)@23M	29542	54_1	sp|P17600|SYN1_HUMAN
IKFEMEQNLR	-	15803;15801	2_6	sp|P35527|K1C9_HUMAN
LVNEVTEFAK	-	12663	46_1	sp|P02768|ALBU_HUMAN
LPVEEAYK	-	8410	51_1	sp|P15924|DESP_HUMAN
NYSPYYNTIDDLK	-	20253	2_6	sp|P35527|K1C9_HUMAN
GHYTEGAELVDSVLDVVR	-	23117	10_1	sp|P68371|TBB4B_HUMAN
FLDGIYVSEK	-	13103	57_1	sp|P32969|RL9_HUMAN
VLDELTLAR	-	10171;10170;10169	2_3	sp|P08779|K1C16_HUMAN
LAELEEALQK	-	12543	5_6	sp|P13647|K2C5_HUMAN
SAGWNIPIGLLYCDLPEPR	Carbamidomethyl (C)@13C	25065	8_1	sp|P02787|TRFE_HUMAN
QWNNCAFLESSAK	Carbamidomethyl (C)@5C	19778	33_1	sp|P61224|RAP1B_HUMAN
TSQNSELNNMQDLVEDYKK	Deamidated (NQ)@8N;Oxidation (M)@10M	25814	5_8	sp|P35908|K22E_HUMAN
TFGVSPLR	-	6760	78_1	sp|Q5T750|XP32_HUMAN
DVNAAIATIK	-	9901	38_1	sp|Q9BQE3|TBA1C_HUMAN
ELTTEIDNNIEQISSYK	Deamidated (NQ)@8N;Deamidated (NQ)@9N	23590	2_5	sp|P13645|K1C10_HUMAN
VLENAEGAR	-	8630	65_1	sp|P38646|GRP75_HUMAN
LEGLEDALQK	-	11997	5_4	sp|P04259|K2C6B_HUMAN
FLSLANK	-	4995;4996	25_1	sp|Q9UMY1|NOL7_HUMAN
DAEDWFFSK	-	12552	2_2	sp|Q04695|K1C17_HUMAN
RVLDELTLTK	-	13472	2_5	sp|P13645|K1C10_HUMAN
YETELNLR	-	10367	2_4	sp|P02533|K1C14_HUMAN
LTFLVAQK	-	7793	27_1	sp|Q13085|ACACA_HUMAN
AQYEEIAQR	Deamidated (NQ)@2Q	11848	5_8	sp|P35908|K22E_HUMAN
VDPEIQNVK	-	10444	5_8	sp|P35908|K22E_HUMAN
TNAENEFVTIKK	Deamidated (NQ)@2N	17398	5_7	sp|P04264|K2C1_HUMAN
VQALEEANNDLENK	Deamidated (NQ)@9N	20093	2_6	sp|P35527|K1C9_HUMAN
MFLSFPTTK	Oxidation (M)@1M	11363	48_1	sp|P69905|HBA_HUMAN
TNAENEFVTIK	Deamidated (NQ)@5N	15049;15047	5_7	sp|P04264|K2C1_HUMAN
QDGSVDFGR	-	9127	29_1	sp|P02675|FIBB_HUMAN
NVSTGDVNVEMNAAPGVDLTQLLNNMR	Oxidation (M)@11M;Oxidation (M)@26M	29260;29261	2_5	sp|P13645|K1C10_HUMAN
QNASLQAAITDAEQR	-	20355	5_3	sp|Q8N1N4|K2C78_HUMAN
IEIDPQFQVVR	-	16482	5_3	sp|Q8N1N4|K2C78_HUMAN
QTVSWAVTPK	-	12014	55_1	sp|P01023|A2MG_HUMAN
VGPEADKYR	-	10301;10303	100_1	sp|P02679|FIBG_HUMAN
LNDLEEALQQAKEDLAR	Deamidated (NQ)@9Q	23108	5_8	sp|P35908|K22E_HUMAN
ADEAYLIGR	-	9742;9744	101_1	sp|P11498|PYC_HUMAN
SGGGFSSGSAGIINYQR	Deamidated (NQ)@14N	20733	5_7	sp|P04264|K2C1_HUMAN
GSPAINVAVHVFR	-	16894;16893	53_1	sp|P02766|TTHY_HUMAN
LNDLEDALQQAK	Deamidated (NQ)@2N	16754	5_7	sp|P04264|K2C1_HUMAN
LDQCPESPLQR	Carbamidomethyl (C)@4C	16463	28_1	sp|Q5T749|KPRP_HUMAN
AQYEDIAQK	-	10941;10942	5_7	sp|P04264|K2C1_HUMAN
SGGGGGGGLGSGGSIR	-	14363	2_6	sp|P35527|K1C9_HUMAN
LNDLEDALQQAK	Deamidated (NQ)@10Q	16751	5_7	sp|P04264|K2C1_HUMAN
AVFPSIVGRPR	-	13700	20_1	sp|P60709|ACTB_HUMAN
HPYFYAPELLFFAKR	-	22704	46_1	sp|P02768|ALBU_HUMAN
CCTESLVNR	Carbamidomethyl (C)@1C;Carbamidomethyl (C)@2C	12429	46_1	sp|P02768|ALBU_HUMAN
DYQELMNVK	Oxidation (M)@6M	12761	5_8	sp|P35908|K22E_HUMAN
QEYDESGPSIVHR	-	19322;19323	20_1	sp|P60709|ACTB_HUMAN
VQALEEANNDLENKIQDWYDK	-	27433	2_6	sp|P35527|K1C9_HUMAN
FGAYIVDGLR	-	11912	27_1	sp|Q13085|ACACA_HUMAN
LLFNDVQTLK	-	13529	91_1	sp|Q15149|PLEC_HUMAN
STMQELNSR	Oxidation (M)@3M	11242	2_6	sp|P35527|K1C9_HUMAN
YENEVALR	-	9435;9434	2_5	sp|P13645|K1C10_HUMAN
FTQAGSEVSALLGR	-	18107	31_1	sp|P06576|ATPB_HUMAN
QISNLQQSISDAEQR	Gln->pyro-Glu (N-term Q)@N_term;Deamidated (NQ)@1Q;Deamidated (NQ)@4N	21131	5_7	sp|P04264|K2C1_HUMAN
SLLEGEGSSGGGGR	-	14950	2_5	sp|P13645|K1C10_HUMAN
QGVDADINGLR	-	12799;12800;12797;12798	2_6	sp|P35527|K1C9_HUMAN
HGSSSGSSSR	-	8403	39_1	sp|Q86YZ3|HORN_HUMAN
LEKEIETYHNLLEGGQEDFESSGAGK	Deamidated (NQ)@10N;Deamidated (NQ)@16Q	29167	2_6	sp|P35527|K1C9_HUMAN
TGSENDFVVLK	-	13931	5_2	sp|Q7Z794|K2C1B_HUMAN
FFDEESYSLLR	-	17569	76_1	sp|P51571|SSRD_HUMAN
GVDEVTIVNILTNR	-	19639	41_1	sp|P07355|ANXA2_HUMAN
LGHPDTLNQGEFK	-	18473	45_1	sp|P06702|S10A9_HUMAN
TRLEQEIATYR	-	17108;17107	2_3	sp|P08779|K1C16_HUMAN
QSVEADINGLR	Deamidated (NQ)@8N	13789;13791;13790;13793	2_5	sp|P13645|K1C10_HUMAN
QTVAVGVIK	-	7692	7_1	sp|Q05639|EF1A2_HUMAN
TEAESWYQTK	-	14597	5_6	sp|P13647|K2C5_HUMAN
IGFIEEVK	-	8100	85_1	sp|Q96P63|SPB12_HUMAN
EVASNSELVQSSR	-	17574	2_3	sp|P08779|K1C16_HUMAN
DIENQYETQITQIEHEVSSSGQEVQSSAK	-	30125;30128;30127;30126	2_6	sp|P35527|K1C9_HUMAN
EIETYHNLLEGGQEDFESSGAGK	-	27199;27198	2_6	sp|P35527|K1C9_HUMAN
VTMQNLNDR	Oxidation (M)@3M;Deamidated (NQ)@7N	11814	2_5	sp|P13645|K1C10_HUMAN
NMQDLVEDFK	Oxidation (M)@2M	14806	5_6	sp|P13647|K2C5_HUMAN
DAVEDLESVGK	-	12895;12894	72_1	sp|P81605|DCD_HUMAN
GTNYLADVFEK	-	14846	36_1	sp|P31151|S10A7_HUMAN
DQIVDLTVGNNK	-	15928	2_6	sp|P35527|K1C9_HUMAN
SKELTTEIDNNIEQISSYK	-	25410;25411;25412;25409	2_5	sp|P13645|K1C10_HUMAN
KYEDEINK	-	10391	5_8	sp|P35908|K22E_HUMAN
MQKEITALAPSTMK	-	19693	20_1	sp|P60709|ACTB_HUMAN
CLAENAGDVAFVKDVTVLQNTDGNNNEAWAK	Carbamidomethyl (C)@1C	30228	83_1	sp|P02788|TRFL_HUMAN
DAEEWFFTK	-	13136;13135;13134	2_4	sp|P02533|K1C14_HUMAN
SYELPDGQVITIGNER	Deamidated (NQ)@14N	21897	20_1	sp|P60709|ACTB_HUMAN
QSSSYGPHGYGSGR	Gln->pyro-Glu (N-term Q)@N_term	17846	39_1	sp|Q86YZ3|HORN_HUMAN
HGVQELEIELQSQLSKK	-	23230	2_6	sp|P35527|K1C9_HUMAN
ELTTEIDNNIEQISSYK	-	23568;23566;23567;23569	2_5	sp|P13645|K1C10_HUMAN
SKEEAEALYHSK	-	17327;17332;17333;17334	5_8	sp|P35908|K22E_HUMAN
EVFTSSSSSSSR	-	14915	2_3	sp|P08779|K1C16_HUMAN
LWPLLTRR	-	10699	94_1	sp|Q9NP81|SYSM_HUMAN
HQLYIDETVNSNIPTNLR	-	24692	29_1	sp|P02675|FIBB_HUMAN
NNANGVDLNR	-	11338	37_1	sp|P15169|CBPN_HUMAN
TLLDIDNTR	-	10808;10809;10807;10811	2_6	sp|P35527|K1C9_HUMAN
TSESGELHGLTTEEEFVEGIYK	-	26928	53_1	sp|P02766|TTHY_HUMAN
EEAEALYHSK	-	13209	5_8	sp|P35908|K22E_HUMAN
NVSTGDVNVEMNAAPGVDLTQLLNNMR	Oxidation (M)@26M	29194;29195	2_5	sp|P13645|K1C10_HUMAN
GGGGGGYGSGGSSYGSGGGSYGSGGGGGGGR	-	26537	5_7	sp|P04264|K2C1_HUMAN
ATIGLIR	-	4102	35_1	sp|P14923|PLAK_HUMAN
LVNEVTEFAK	Deamidated (NQ)@3N	12679	46_1	sp|P02768|ALBU_HUMAN
SLNNQFASFIDK	Deamidated (NQ)@3N	17211	5_7	sp|P04264|K2C1_HUMAN
ALEESNYELEGK	-	17156;17155;17159;17161	2_5	sp|P13645|K1C10_HUMAN
TNPEIQSTLR	-	12821	90_1	sp|P31944|CASPE_HUMAN
LRVDPVNFK	-	11373	48_1	sp|P69905|HBA_HUMAN
YVMGNNPADLLAVDSR	Oxidation (M)@3M	21539	107_1	sp|Q02413|DSG1_HUMAN
AHYGGFTVQNEANKYQISVNK	-	26451	29_1	sp|P02675|FIBB_HUMAN
QISNLQQSISDAEQR	-	21278;21277;21279	5_7	sp|P04264|K2C1_HUMAN
ELTTEIDNNIEQISSYK	Deamidated (NQ)@8N	23575;23578;23576;23581	2_5	sp|P13645|K1C10_HUMAN
LQSQTENLK	-	10810	5_3	sp|Q8N1N4|K2C78_HUMAN
ITPSYVAFTPEGER	-	19891	16_2	sp|P11021|BIP_HUMAN
NQILNLTTDNANILLQIDNAR	Deamidated (NQ)@2Q;Deamidated (NQ)@5N	26466	2_5	sp|P13645|K1C10_HUMAN
SKELTTEIDNNIEQISSYK	Deamidated (NQ)@11N	25423	2_5	sp|P13645|K1C10_HUMAN
TIAECLADELINAAK	Carbamidomethyl (C)@5C	20491	84_1	sp|P46782|RS5_HUMAN
SRGIVEECCFR	Carbamidomethyl (C)@8C;Carbamidomethyl (C)@9C	17669	43_1	sp|P01344|IGF2_HUMAN
WELLQQVDTSTR	Deamidated (NQ)@6Q	18802	5_7	sp|P04264|K2C1_HUMAN
TNAENEFVTIK	-	15010;15011	5_7	sp|P04264|K2C1_HUMAN
VWDDGIIDPADTR	-	18730	47_1	sp|Q9HCC0|MCCB_HUMAN
QSVEADINGLRR	-	16732	2_5	sp|P13645|K1C10_HUMAN
NLHSEISGK	-	9193	51_1	sp|P15924|DESP_HUMAN
QEYDESGPSIVHR	Gln->pyro-Glu (N-term Q)@N_term	19158	20_1	sp|P60709|ACTB_HUMAN
GRLDSELR	-	8338	5_4	sp|P04259|K2C6B_HUMAN
LASYLDKVQALEEANNDLENK	Deamidated (NQ)@9Q;Deamidated (NQ)@15N	26512	2_6	sp|P35527|K1C9_HUMAN
DAGQISGLNVLR	-	14600	65_1	sp|P38646|GRP75_HUMAN
HGGGGGGFGGGGFGSR	-	16029	5_8	sp|P35908|K22E_HUMAN
LNDSILQATEQR	-	17271	51_1	sp|P15924|DESP_HUMAN
YPTPPSQHSYASSNAAER	-	23145	11_1	sp|Q04721|NOTC2_HUMAN
GSGGLGGACGGAGFGSR	Carbamidomethyl (C)@9C	17911	5_4	sp|P04259|K2C6B_HUMAN
FVNVVPTFGK	-	11838	32_1	sp|P62861|RS30_HUMAN
SDLGPSYGGWQVLDATPQER	-	25105	56_1	sp|Q08188|TGM3_HUMAN
SLDLDSIIAEVK	-	15728;15729;15730	5_7	sp|P04264|K2C1_HUMAN
EIIDLVLDR	-	11327	38_1	sp|Q9BQE3|TBA1C_HUMAN
QSVEADINGLRR	Deamidated (NQ)@8N	16759;16758;16757	2_5	sp|P13645|K1C10_HUMAN
LLEGEDAHLSSSQFSSGSQSSR	-	26026;26027	2_4	sp|P02533|K1C14_HUMAN
WGDAGAEYVVESTGVFTTMEK	-	25844	71_1	sp|P04406|G3P_HUMAN
SVTNEDVTQEELGGAK	-	20882	22_1	sp|P05166|PCCB_HUMAN
LLVVYPWTQR	-	15194;15193	21_1	sp|P68871|HBB_HUMAN
TSTADYAMFK	-	12366	100_1	sp|P02679|FIBG_HUMAN
SFSTASAITPSVSR	-	17645	5_6	sp|P13647|K2C5_HUMAN
FEELNADLFR	-	14793	16_1	sp|P54652|HSP72_HUMAN
WELLQQVDTSTR	-	18783;18781;18785;18782;18784;18779;18780	5_7	sp|P04264|K2C1_HUMAN
QLDSIVGER	-	9915	5_5	sp|P02538|K2C6A_HUMAN
VGINYQPPTVVPGGDLAK	-	22121	38_1	sp|Q9BQE3|TBA1C_HUMAN
IGSFGPQEDLLFLR	-	20135	27_1	sp|Q13085|ACACA_HUMAN
GSGGGSSGGSIGGR	-	11496	5_7	sp|P04264|K2C1_HUMAN
QFSSSYLSR	Gln->pyro-Glu (N-term Q)@N_term	10754	2_6	sp|P35527|K1C9_HUMAN
MSVEADINGLR	Oxidation (M)@1M	14163	2_4	sp|P02533|K1C14_HUMAN
ATLVDHGIR	-	9148	27_1	sp|Q13085|ACACA_HUMAN
LLNDEDPVVVTK	-	16454	35_1	sp|P14923|PLAK_HUMAN
EIETYHNLLEGGQEDFESSGAGK	Deamidated (NQ)@7N	27203	2_6	sp|P35527|K1C9_HUMAN
SDEGQLSPATR	-	12869	91_1	sp|Q15149|PLEC_HUMAN
LKNSLFEYQK	-	15108	70_1	sp|P02671|FIBA_HUMAN
DIENQYETQITQIEHEVSSSGQEVQSSAK	Deamidated (NQ)@22Q	30130	2_6	sp|P35527|K1C9_HUMAN
MTGFELTEGVK	Oxidation (M)@1M	14290	107_1	sp|Q02413|DSG1_HUMAN
TYLFKGSQYWR	-	18365;18369	14_1	sp|P04004|VTNC_HUMAN
AEFAEVSK	-	6830	46_1	sp|P02768|ALBU_HUMAN
MFLSFPTTK	-	11057	48_1	sp|P69905|HBA_HUMAN
VAQLEQVYIR	-	14136	92_1	sp|P62318|SMD3_HUMAN
YYWGGQYTWDMAK	-	20816	29_1	sp|P02675|FIBB_HUMAN
ISSLLEEQFQQGK	-	19228	87_1	sp|P62241|RS8_HUMAN
AALQELLSK	-	8949	68_1	sp|P62851|RS25_HUMAN
YEELQVTVGR	-	13591;13592;13594;13596;13593;13590;13595	5_8	sp|P35908|K22E_HUMAN
FSSCGGGGGSFGAGGGFGSR	Carbamidomethyl (C)@4C	21672	5_7	sp|P04264|K2C1_HUMAN
SGSGWSSSR	-	7577	39_1	sp|Q86YZ3|HORN_HUMAN
GGSISGGGYGSGGGK	-	13665	5_8	sp|P35908|K22E_HUMAN
VLYDAEISQIHQSVTDTNVILSMDNSR	Deamidated (NQ)@12Q;Oxidation (M)@23M	29786	5_8	sp|P35908|K22E_HUMAN
AVFVDLEPTVIDEVR	-	21133	38_1	sp|Q9BQE3|TBA1C_HUMAN
VLQALEGLK	-	8905	23_1	sp|P39019|RS19_HUMAN
LALDIEIATYR	-	15256;15255	5_1	sp|Q6KB66|K2C80_HUMAN
IEISELNR	-	8969	5_8	sp|P35908|K22E_HUMAN
GGSGGGGSISGGGYGSGGGSGGR	-	21487	5_8	sp|P35908|K22E_HUMAN
NVQDAIADAEQR	-	16201;16202	5_8	sp|P35908|K22E_HUMAN
AAWGKVGAHAGEYGAEALER	-	23969;23967;23966;23965	48_1	sp|P69905|HBA_HUMAN
