# Supplementary material for: Positive feedback regulation of lncRNA PVT1 and HIF2α contributes to clear cell renal cell carcinoma tumorigenesis and metastasis
Source: Oncogene. 2021 Jul 28;40(37):5639–50. doi: 10.1038/s41388-021-01971-7 (PMC8445819; doi:10.1038/s41388-021-01971-7)
Supplement: Supplementary file 4 — Supplementary Table 3 [file 41388_2021_1971_MOESM4_ESM.xlsx]

## Sheet: PVT1-pepSummary
Supplementary Table 3: Proteins pulled down by PVT1
Peptide	Modification	Query	Group_ID	Group_Primary_Protein
ALELDSNLYR	-	19217	29_2	sp|P35579|MYH9_HUMAN
LQVTMPGIK	-	12566	121_1	sp|Q09666|AHNK_HUMAN
DPYSGSTISLFQAMQK	-	34455	33_1	sp|Q15149|PLEC_HUMAN
LENEIQTYR	-	18221	2_4	sp|P13645|K1C10_HUMAN
SLNNQFASFIDKVR	-	31882;31881	7_6	sp|P04264|K2C1_HUMAN
IIIAEVVNK	-	12930	97_1	sp|O43795|MYO1B_HUMAN
IIGLDQVAGMSETALPGAFK	Oxidation (M)@10M	38734	29_2	sp|P35579|MYH9_HUMAN
SELELTLGK	-	12651	33_1	sp|Q15149|PLEC_HUMAN
THNLEPYFESFINNLR	-	38135;38136	7_6	sp|P04264|K2C1_HUMAN
FLAVGLVDNTVR	-	22965	30_1	sp|Q15393|SF3B3_HUMAN
EIESSPQYR	-	16284	147_1	sp|Q8WWM7|ATX2L_HUMAN
FATHAAALSVR	-	17464;17468	57_1	sp|P23246|SFPQ_HUMAN
IIITVVEEQEQK	-	26851	33_1	sp|Q15149|PLEC_HUMAN
LTEMETLQSQLMAEK	Oxidation (M)@12M	34376	29_2	sp|P35579|MYH9_HUMAN
ALWFQGR	-	9373	35_1	sp|P43243|MATR3_HUMAN
DNTRPGANSPEMWSEAIK	-	38285	41_1	sp|Q92499|DDX1_HUMAN
AVVIVDDRGR	-	16024	57_1	sp|P23246|SFPQ_HUMAN
ISMQDVDLSLGSPK	-	28592	121_1	sp|Q09666|AHNK_HUMAN
TLEEEAKTHEAQIQEMR	-	38842	29_2	sp|P35579|MYH9_HUMAN
DTEAVMAFLEAK	-	23620	80_1	sp|Q5SW79|CE170_HUMAN
VPDVDIKGPK	-	14998;14997	121_1	sp|Q09666|AHNK_HUMAN
QRLEDLATLIQK	Gln->pyro-Glu (N-term Q)@N_term	26307	97_1	sp|O43795|MYO1B_HUMAN
GLVGPELHDR	-	15803;15801	33_1	sp|Q15149|PLEC_HUMAN
AALAHSEEVTASQVAATK	-	34658	33_1	sp|Q15149|PLEC_HUMAN
DLDVITIPSKDVVMVHEPK	-	40193	42_1	sp|O00139|KIF2A_HUMAN
VLSSSGSEAAVPSVCFLVPPPNQEAQEAVTR	Carbamidomethyl (C)@15C	46765	33_1	sp|Q15149|PLEC_HUMAN
VSASPLLYTLIEK	-	27018	82_1	sp|P02786|TFR1_HUMAN
VDIDAPDVDVHGPDWHLK	-	38647	121_1	sp|Q09666|AHNK_HUMAN
LAQGHTTVDELAR	-	26294;26295	33_1	sp|Q15149|PLEC_HUMAN
VDGAEWGVDLPSVEAQLGSHR	-	41195	33_1	sp|Q15149|PLEC_HUMAN
VLLVQFK	-	8476	139_1	sp|Q6P5Z2|PKN3_HUMAN
NAEQYKDQADK	Deamidated (NQ)@1N	23151	29_2	sp|P35579|MYH9_HUMAN
VISGVLQLGNIVFK	-	28525	29_2	sp|P35579|MYH9_HUMAN
VVECKPQPCVVSVEGLSSSTTDAQLK	Carbamidomethyl (C)@4C;Carbamidomethyl (C)@9C	45786	18_1	sp|Q96EV2|RBM33_HUMAN
SSGPPPPSGSSGSEAAAGAGAAAPASQHPATGTGAVQTEAMK	Oxidation (M)@41M	47448;47447;47446	128_1	sp|Q14444|CAPR1_HUMAN
DKADFCIIHYAGK	Carbamidomethyl (C)@6C	29817;29816	29_1	sp|P35580|MYH10_HUMAN
ASLLGDMHFR	-	17570;17572	36_1	sp|P51116|FXR2_HUMAN
TPQAPASANLVGPR	-	25324	55_1	sp|Q9UQ35|SRRM2_HUMAN
QYPISLVLAPTR	-	24707	21_1	sp|O00571|DDX3X_HUMAN
LREQLQLLEEQHR	-	32887	33_1	sp|Q15149|PLEC_HUMAN
EDITQSAQHALR	-	24998;24997	24_1	sp|Q12906|ILF3_HUMAN
NMQDMVEDYR	-	22831	7_6	sp|P04264|K2C1_HUMAN
QFNLEIIK	-	13086	98_1	sp|O94915|FRYL_HUMAN
DIPNENELQFQIK	-	30924	19_1	sp|P63010|AP2B1_HUMAN
QILEALR	-	8316	94_1	sp|O14936|CSKP_HUMAN
LNDLEDALQQAKEDLAR	-	37281	7_6	sp|P04264|K2C1_HUMAN
LQQLFNHTMFILEQEEYQR	Oxidation (M)@9M	43829;43830	29_1	sp|P35580|MYH10_HUMAN
LNVGAPDVTLR	-	17876	121_1	sp|Q09666|AHNK_HUMAN
QQVADEDEIWK	-	24789	150_1	sp|Q9Y520|PRC2C_HUMAN
VDINAPDVEVHGPDWHLK	-	38820	121_1	sp|Q09666|AHNK_HUMAN
LEQLFQDEVAK	-	23469	33_1	sp|Q15149|PLEC_HUMAN
ASESSKPWPDATYGTGSASR	-	39022	15_1	sp|Q9Y2W1|TR150_HUMAN
VGDTYERPK	-	14877	92_1	sp|P02751|FINC_HUMAN
AQAEVEGLGK	-	12994	33_1	sp|Q15149|PLEC_HUMAN
HHTAAFEER	-	15935;15934	33_1	sp|Q15149|PLEC_HUMAN
VLEDGKQQVQVVGLQER	-	37020;37019	42_1	sp|O00139|KIF2A_HUMAN
ILGLCLLQNELCPITLNR	Carbamidomethyl (C)@5C;Carbamidomethyl (C)@12C	40240	65_1	sp|O95071|UBR5_HUMAN
AMVNKDDIQK	-	18104	29_1	sp|P35580|MYH10_HUMAN
GVPQIEVTFDIDANGILNVTATDK	-	44246;44244	50_1	sp|P0DMV8|HS71A_HUMAN
ISMPDVDLHLKGPK	-	30167;30168	121_1	sp|Q09666|AHNK_HUMAN
VDIDVPDVNVQGPDWHLK	Deamidated (NQ)@11Q	38887	121_1	sp|Q09666|AHNK_HUMAN
SEVPLVDVTK	-	15611	97_1	sp|O43795|MYO1B_HUMAN
SGEDFFQK	-	11700	135_1	sp|Q9H694|BICC1_HUMAN
VEGDLKGPEIDIK	-	26354	121_1	sp|Q09666|AHNK_HUMAN
ACQSIYPLHDVFVR	Carbamidomethyl (C)@2C	33156	79_1	sp|P61247|RS3A_HUMAN
LFNAIIHR	-	12474	33_1	sp|Q15149|PLEC_HUMAN
ELESQISELQEDLESER	-	38721;38722	29_2	sp|P35579|MYH9_HUMAN
TAVEFLSK	-	9934	102_1	sp|Q7L2E3|DHX30_HUMAN
APSLDIKGPEVDVSGPK	-	33250	121_1	sp|Q09666|AHNK_HUMAN
IPMPDFDLHLK	-	23660;23661	121_1	sp|Q09666|AHNK_HUMAN
VFQSNYFDSTHNHQNGLCEEEEAASAPAVEDQVPEAEPEPAEEYTEQSEVESTEYVNR	Deamidated (NQ)@14Q;Carbamidomethyl (C)@18C	47694	128_1	sp|Q14444|CAPR1_HUMAN
QGLNGVPILSEEELSLLDEFYK	-	43936	128_1	sp|Q14444|CAPR1_HUMAN
EATDAIGHLDR	-	19322;19323	24_1	sp|Q12906|ILF3_HUMAN
LAQPNQVPVQPEATQVPLVSSTSEGYTASQPLYQPSHATEQRPQK	-	47621;47620	128_1	sp|Q14444|CAPR1_HUMAN
GFFDPNTEENLTYLQLMER	-	42141	33_1	sp|Q15149|PLEC_HUMAN
QLAEEDLAQQR	-	22843	33_1	sp|Q15149|PLEC_HUMAN
ALEQQVEEMKTQLEELEDELQATEDAK	-	46652	29_2	sp|P35579|MYH9_HUMAN
VEVYPVELLLVR	-	26853	149_1	sp|P51784|UBP11_HUMAN
HKPLLIDMNK	-	19781	33_1	sp|Q15149|PLEC_HUMAN
DLEAHIDSANK	-	19890	29_2	sp|P35579|MYH9_HUMAN
SIEEQQKPLTDSQR	-	32240	6_1	sp|Q9UKV8|AGO2_HUMAN
FINMFAVLDELK	-	27163	93_1	sp|Q7L576|CYFP1_HUMAN
FDYAFDDSAPNEMVYR	-	37250	42_1	sp|O00139|KIF2A_HUMAN
FLATTPNSLLVSWQPPR	-	37057	92_1	sp|P02751|FINC_HUMAN
NMQDMVEDYR	Oxidation (M)@2M;Oxidation (M)@5M	23856;23857	7_6	sp|P04264|K2C1_HUMAN
DYEIESQNPLASPTNTLLGSAK	Deamidated (NQ)@8N	42472	11_1	sp|Q7Z417|NUFP2_HUMAN
AAHIFNEALVCHQIR	Carbamidomethyl (C)@11C	34561	97_1	sp|O43795|MYO1B_HUMAN
VEDMAELTCLNEASVLHNLK	Carbamidomethyl (C)@9C;Deamidated (NQ)@11N	41830	29_1	sp|P35580|MYH10_HUMAN
HVQAPAATPLPK	-	20454	56_1	sp|Q9H7P9|PKHG2_HUMAN
QGVDADINGLR	Deamidated (NQ)@8N	18014	110_1	sp|P35527|K1C9_HUMAN
GEDKDEGPVAEQVK	-	28880	147_1	sp|Q8WWM7|ATX2L_HUMAN
GEELLSPLNLEQAAYAR	-	36153	124_1	sp|O00159|MYO1C_HUMAN
LEGDLTGPSVDVEVPDVELECPDAK	Carbamidomethyl (C)@21C	45135;45134	121_1	sp|Q09666|AHNK_HUMAN
VDINAPDVDVHGPDWHLK	-	38630;38627	121_1	sp|Q09666|AHNK_HUMAN
IFLLTNNNLLLADQK	-	33691	97_1	sp|O43795|MYO1B_HUMAN
VEGELEEMER	-	20149	29_1	sp|P35580|MYH10_HUMAN
FAIQDISVEETSAK	-	29819	8_1	sp|P12814|ACTN1_HUMAN
SSEDENENKIEFR	-	31063	70_2	sp|Q9Y597|KCTD3_HUMAN
IHNAENIQPGEQK	-	28237	133_1	sp|Q04637|IF4G1_HUMAN
LQAEEVAQQK	-	17453	33_1	sp|Q15149|PLEC_HUMAN
YRDQFTDQQK	-	23729	97_1	sp|O43795|MYO1B_HUMAN
QIATLHAQVADMK	-	26745;26746	29_2	sp|P35579|MYH9_HUMAN
ELIPTEEALR	-	18389	33_1	sp|Q15149|PLEC_HUMAN
FVINYDYPNSSEDYVHR	-	39952	129_2	sp|Q92841|DDX17_HUMAN
GIVEFASKPAAR	-	20997	57_1	sp|P23246|SFPQ_HUMAN
CNGVLEGIR	Carbamidomethyl (C)@1C	13451	29_1	sp|P35580|MYH10_HUMAN
VDVEVPDVSLEGPEGK	-	32447	121_1	sp|Q09666|AHNK_HUMAN
VDINAPDVDVQGPDWHLK	-	38516;38517	121_1	sp|Q09666|AHNK_HUMAN
KDIENQYETQITQIEHEVSSSGQEVQSSAK	-	47085;47083	110_1	sp|P35527|K1C9_HUMAN
YYSYGLEK	-	13600	148_1	sp|Q6PKG0|LARP1_HUMAN
LEVQATDREENK	-	26931	99_1	sp|P11387|TOP1_HUMAN
HEAMITDLEER	Oxidation (M)@4M	24766	29_2	sp|P35579|MYH9_HUMAN
AGAKPDQIGIITPYEGQR	-	36859;36858	64_1	sp|Q92900|RENT1_HUMAN
LLETTDRPDGHQNNLR	-	36226	100_1	sp|Q14974|IMB1_HUMAN
QIATLHAQVADMK	Gln->pyro-Glu (N-term Q)@N_term;Oxidation (M)@12M	26715	29_2	sp|P35579|MYH9_HUMAN
ALYPSSVGQPFQGAYLEINK	-	40725	97_1	sp|O43795|MYO1B_HUMAN
LITPAVVSER	-	15546	137_1	sp|P62851|RS25_HUMAN
EMEEQMR	-	11578	57_1	sp|P23246|SFPQ_HUMAN
IFEYETQR	-	15556	39_1	sp|P50402|EMD_HUMAN
LYVHEAVK	-	11750	33_1	sp|Q15149|PLEC_HUMAN
LEPNAQAQMYR	-	23506	25_2	sp|O95782|AP2A1_HUMAN
LLEPVLLLGK	-	15876	84_1	sp|P62249|RS16_HUMAN
AIEDYINEFSVR	-	27642	34_1	sp|P02748|CO9_HUMAN
AQLMADFQAGR	-	19725	33_1	sp|Q15149|PLEC_HUMAN
FSGGFGAR	-	7190	21_1	sp|O00571|DDX3X_HUMAN
HATALEELSEQLEQAK	-	34873	29_1	sp|P35580|MYH10_HUMAN
SSLGSLQTPEAVTTR	-	30085	157_1	sp|Q7Z2W4|ZCCHV_HUMAN
TGLEDPER	-	10597	29_1	sp|P35580|MYH10_HUMAN
GEGPDVDVSLPK	-	19897	121_1	sp|Q09666|AHNK_HUMAN
QEEEMMAKEEELVK	Gln->pyro-Glu (N-term Q)@N_term	33170	29_2	sp|P35579|MYH9_HUMAN
FRELAEEAAR	-	19142	33_1	sp|Q15149|PLEC_HUMAN
VKPLLQVTR	-	14514	29_1	sp|P35580|MYH10_HUMAN
IKGDVDVTGPK	-	16955	121_1	sp|Q09666|AHNK_HUMAN
TVLELQYVLDKLGDDEVR	-	39760	128_1	sp|Q14444|CAPR1_HUMAN
FSMPGFKGEGPDVDVTLPK	-	38560	121_1	sp|Q09666|AHNK_HUMAN
QRPQATAEQIR	-	22770	101_1	sp|Q14157|UBP2L_HUMAN
GMGPGTPAGYGR	Oxidation (M)@2M	17210	57_1	sp|P23246|SFPQ_HUMAN
GYFEYIEENKYSR	-	33009;33010	27_1	sp|Q00839|HNRPU_HUMAN
GTQGAEEVLR	-	14701	33_1	sp|Q15149|PLEC_HUMAN
LAELEEFINGPNNAHIQQVGDR	-	43674	155_1	sp|Q00610|CLH1_HUMAN
LDNVLLDR	Deamidated (NQ)@3N	11747	78_1	sp|Q05655|KPCD_HUMAN
LQQLKDETGELSSADEK	-	36428	64_1	sp|Q92900|RENT1_HUMAN
VDVSAPDVEMQGPDWNLK	-	38244	121_1	sp|Q09666|AHNK_HUMAN
ETGDPGGQLVLAGDPR	-	30824	75_1	sp|Q9HCE1|MOV10_HUMAN
VLGAGGAGPAPATPSR	-	25323	162_1	sp|Q32P44|EMAL3_HUMAN
EEAENTLQSFR	-	23578	7_4	sp|P08670|VIME_HUMAN
IILDLISESPIK	-	24199	108_1	sp|P61978|HNRPK_HUMAN
VSGPDLDLNLK	-	18388	121_1	sp|Q09666|AHNK_HUMAN
QEYEQLIAK	-	16723	110_1	sp|P35527|K1C9_HUMAN
QLAEEDAAR	-	13013	33_1	sp|Q15149|PLEC_HUMAN
TSQLGDSPFYPGK	-	25873	114_1	sp|P49790|NU153_HUMAN
SMMQDREDQSILCTGESGAGK	Oxidation (M)@3M;Carbamidomethyl (C)@13C	42128	29_2	sp|P35579|MYH9_HUMAN
IAQLEEELEEEQGNTELINDR	Deamidated (NQ)@14N	43742	29_2	sp|P35579|MYH9_HUMAN
LEVPDMNIR	-	15604	121_1	sp|Q09666|AHNK_HUMAN
SQYEQLAEQNRK	-	28708	2_4	sp|P13645|K1C10_HUMAN
VKGDVDISLPK	-	18399	121_1	sp|Q09666|AHNK_HUMAN
ISISTSGGSFR	-	16397	7_3	sp|P13647|K2C5_HUMAN
NLTEQNSYSNIPHEGK	-	35427;35428	71_1	sp|Q9NZB2|F120A_HUMAN
TAAENDFVTLKK	-	24069	7_5	sp|P35908|K22E_HUMAN
VVIVDPETGKEMSVYEAYR	-	40754	33_1	sp|Q15149|PLEC_HUMAN
SPEPGQTWTR	-	18011	121_1	sp|Q09666|AHNK_HUMAN
VKGDVDVSLPK	-	17961	121_1	sp|Q09666|AHNK_HUMAN
SSFYPDGGDQETAK	-	28910	90_1	sp|Q9NYF8|BCLF1_HUMAN
SDLLLEGFNNYR	-	27191	29_1	sp|P35580|MYH10_HUMAN
AHSGILPAEAELMYINEVER	-	41373	38_1	sp|Q15678|PTN14_HUMAN
EVFSSCSSEVVLSGDDEEYQR	Carbamidomethyl (C)@6C	43238	121_1	sp|Q09666|AHNK_HUMAN
DSAYQSITHYRPVSASR	-	37222	39_1	sp|P50402|EMD_HUMAN
FLSNGHVTIPGQQDKDMFQETMEAMR	Deamidated (NQ)@4N	46401	29_2	sp|P35579|MYH9_HUMAN
STSESFIQHIVSLVHHVK	-	38922	90_1	sp|Q9NYF8|BCLF1_HUMAN
TTLSASGTGFGDK	-	20839	114_1	sp|P49790|NU153_HUMAN
ATDLGGTSQAGTSQR	-	27465	157_1	sp|Q7Z2W4|ZCCHV_HUMAN
SMEAEMIQLQEELAAAER	-	38929	29_2	sp|P35579|MYH9_HUMAN
YDLIAVSNHYGGMR	-	31050	149_1	sp|P51784|UBP11_HUMAN
QYINAIKDYELQLVTYK	-	39717	33_1	sp|Q15149|PLEC_HUMAN
NHEAQIQDMR	-	20835	29_1	sp|P35580|MYH10_HUMAN
LQEMEGTVK	Oxidation (M)@4M	14351	29_2	sp|P35579|MYH9_HUMAN
LQNVQIALDYLR	-	27378	33_1	sp|Q15149|PLEC_HUMAN
SLPIYSPEKVEEYR	-	33266	97_1	sp|O43795|MYO1B_HUMAN
IFYHPETTQLMILSASEATVK	-	42782	36_2	sp|P51114|FXR1_HUMAN
VLTFDLTK	-	11127	146_1	sp|Q14683|SMC1A_HUMAN
FKMPEMNIK	-	17255	121_1	sp|Q09666|AHNK_HUMAN
NQDVSISNVQPK	-	23736	18_1	sp|Q96EV2|RBM33_HUMAN
TLSSPSNRPSGETSVPPPPAVGR	-	41865	147_1	sp|Q8WWM7|ATX2L_HUMAN
TQLEELEDELQATEDAK	Deamidated (NQ)@2Q	37645	29_1	sp|P35580|MYH10_HUMAN
EQVDEWTVETVEVVNSLQQQPQAASPSVPEPHSLTPVAQADPLVR	-	47623	128_1	sp|Q14444|CAPR1_HUMAN
TFAVDETSVSGYIYHK	-	35189;35192	64_1	sp|Q92900|RENT1_HUMAN
THTMGGDFSGK	-	17242	42_1	sp|O00139|KIF2A_HUMAN
KMQQNIQELEEQLEEEESAR	Oxidation (M)@2M	43790	29_2	sp|P35579|MYH9_HUMAN
APSTYGGGLSVSSR	-	24118	2_1	sp|P08779|K1C16_HUMAN
TGGYLTESGYVNLQR	-	32226	153_1	sp|Q9H0D6|XRN2_HUMAN
SGAEVEAGDAAER	-	21510	105_1	sp|Q8IY67|RAVR1_HUMAN
RFTAQGLPDLNHSQVYAVK	-	40278	64_1	sp|Q92900|RENT1_HUMAN
ILLAELEQLK	-	18364	7_4	sp|P08670|VIME_HUMAN
LVMSYVAAVCGK	Carbamidomethyl (C)@10C	22762	97_1	sp|O43795|MYO1B_HUMAN
EDGMVPFVFVGTK	-	26743	36_2	sp|P51114|FXR1_HUMAN
LGEIQGLILGMLDTFNYEQTLLETTTSLLNQDLHWSLCNLRASVTR	Deamidated (NQ)@5Q;Oxidation (M)@11M;Carbamidomethyl (C)@38C;Deamidated (NQ)@39N	47656	107_1	sp|Q8N3P4|VPS8_HUMAN
VLYQVEGFVDKNNDLLYR	-	40759;40758	97_1	sp|O43795|MYO1B_HUMAN
EYVELCDAAGRPDQEVAQEAWQNHK	Carbamidomethyl (C)@6C	46235	149_1	sp|P51784|UBP11_HUMAN
MQQNIQELEEQLEEEESAR	Oxidation (M)@1M	42469;42468	29_2	sp|P35579|MYH9_HUMAN
GVHGSSLLHEAQFYGLTPLVR	-	41780;41779	70_1	sp|Q8TBC3|SHKB1_HUMAN
ALPAPIEKTISK	-	21722;21725;21723	77_1	sp|P01857|IGHG1_HUMAN
ARQEELYSELQAR	-	30998	33_1	sp|Q15149|PLEC_HUMAN
VEAQLQELQVK	-	22299	29_2	sp|P35579|MYH9_HUMAN
EDIVVPVYLR	-	19573	149_1	sp|P51784|UBP11_HUMAN
DQDKDQCILITGESGAGK	Carbamidomethyl (C)@7C	37170;37169	97_1	sp|O43795|MYO1B_HUMAN
VLDHDVSKEEPVTFHFLAK	-	41078	12_1	sp|P35240|MERL_HUMAN
FGDQGGFK	-	8747	114_1	sp|P49790|NU153_HUMAN
EDLMGLAIGTHGSNIQQAR	-	38419;38420	36_2	sp|P51114|FXR1_HUMAN
AKLEQLFQDEVAK	-	29341;29339	33_1	sp|Q15149|PLEC_HUMAN
EFSPFGTITSAK	-	22282	23_2	sp|P11940|PABP1_HUMAN
GPFVEAEVPDVDLECPDAK	Carbamidomethyl (C)@15C	39495	121_1	sp|Q09666|AHNK_HUMAN
NGLNSTEGEAR	Deamidated (NQ)@4N	17641	70_2	sp|Q9Y597|KCTD3_HUMAN
ESYSALMR	-	11675	33_1	sp|Q15149|PLEC_HUMAN
RQQEELLAEENQR	-	31951	33_1	sp|Q15149|PLEC_HUMAN
QRYEILTPNSIPK	-	30423	29_2	sp|P35579|MYH9_HUMAN
EIVSDVIDGNEQLSVVR	-	36131	162_1	sp|Q32P44|EMAL3_HUMAN
KVESLQEEIAFLK	-	29707;29706	7_4	sp|P08670|VIME_HUMAN
IYGESADAVK	-	14445	36_2	sp|P51114|FXR1_HUMAN
LQEAGILSAEELQR	-	30385	33_1	sp|Q15149|PLEC_HUMAN
GHYEVTGSDDETGK	-	28725	121_1	sp|Q09666|AHNK_HUMAN
THYSELTTLTSQYIK	-	34680;34681	33_1	sp|Q15149|PLEC_HUMAN
MMVADVFSHR	Oxidation (M)@1M	19763	149_1	sp|P51784|UBP11_HUMAN
DLGEELEALK	-	16572	29_2	sp|P35579|MYH9_HUMAN
NTDQASMPDNTAAQK	Deamidated (NQ)@1N	30991	29_2	sp|P35579|MYH9_HUMAN
LFEGNALLR	-	13880	158_1	sp|P46781|RS9_HUMAN
FLEVQYLTGGLIEPDTPGRVPLDEALQR	-	46616	33_1	sp|Q15149|PLEC_HUMAN
LEVNLQAMK	Oxidation (M)@8M	14770	29_2	sp|P35579|MYH9_HUMAN
YLGLLENVR	-	15297	97_1	sp|O43795|MYO1B_HUMAN
SPQTPELVEALAFR	-	30411	71_1	sp|Q9NZB2|F120A_HUMAN
DGPLGETVLECYNCGCR	Carbamidomethyl (C)@11C;Carbamidomethyl (C)@14C;Carbamidomethyl (C)@16C	38242	64_1	sp|Q92900|RENT1_HUMAN
QILGVIDKK	-	13349	128_1	sp|Q14444|CAPR1_HUMAN
TDGLVAVHPK	-	13983	103_1	sp|Q9H2U1|DHX36_HUMAN
KGLVGPELHDR	-	20169	33_1	sp|Q15149|PLEC_HUMAN
NIEYPVDLEISK	-	26555	127_1	sp|Q14694|UBP10_HUMAN
SGTTSESGALSLEPSHIGDLQK	-	41106	11_1	sp|Q7Z417|NUFP2_HUMAN
AQSSPAAPASLSAPEPASQAR	-	38137	152_1	sp|Q8WUI4|HDAC7_HUMAN
IRELESQISELQEDLESER	-	41986;41987	29_2	sp|P35579|MYH9_HUMAN
LQQELDDLTVDLDHQR	-	37224	29_1	sp|P35580|MYH10_HUMAN
EAVGDLLDAFK	-	18614	133_1	sp|Q04637|IF4G1_HUMAN
ITPENLPQILLQLK	-	31533	35_1	sp|P43243|MATR3_HUMAN
NVSTGDVNVEMNAAPGVDLTQLLNNMR	Oxidation (M)@11M;Oxidation (M)@26M	46112;46113	2_4	sp|P13645|K1C10_HUMAN
VSVGAPDLSLEASEGSIK	-	34202	121_1	sp|Q09666|AHNK_HUMAN
GFGFVSFER	-	14209	23_2	sp|P11940|PABP1_HUMAN
APNISMPDVDLNLK	-	29535	121_1	sp|Q09666|AHNK_HUMAN
VLLLPLER	-	11601	65_1	sp|O95071|UBR5_HUMAN
HSLEVMNSMVR	-	22911	38_1	sp|Q15678|PTN14_HUMAN
GHVDILAPTVQELAALEK	-	36628;36630	41_1	sp|Q92499|DDX1_HUMAN
LQPEESTETLDSSYVVGHVLNSR	-	44436	154_1	sp|Q8N0Z3|SPICE_HUMAN
ERNTDQASMPDNTAAQK	-	36199	29_2	sp|P35579|MYH9_HUMAN
AEPYCSVLPGFTFIQHLPLSER	Carbamidomethyl (C)@5C	44439	31_1	sp|Q9BUJ2|HNRL1_HUMAN
AGESWFLVEK	-	18224	149_1	sp|P51784|UBP11_HUMAN
TGAFSIPVIQIVYETLKDQQEGK	-	44454	41_1	sp|Q92499|DDX1_HUMAN
AQEGGGSEVFQELK	-	28268	45_1	sp|Q8NCA5|FA98A_HUMAN
YLYVDKNFINNPLAQADWAAK	-	43549	29_2	sp|P35579|MYH9_HUMAN
AALEEVYPDLTPEETR	-	35475	153_1	sp|Q9H0D6|XRN2_HUMAN
SSALVIQSYIR	-	20694	97_1	sp|O43795|MYO1B_HUMAN
LSNIFVIGK	-	12675	5_1	sp|P62701|RS4X_HUMAN
GGKPGLTIQAPQLEVSVPSANIEGLEGK	-	45647	121_1	sp|Q09666|AHNK_HUMAN
TGISDVFAK	-	11156	40_1	sp|P19338|NUCL_HUMAN
SEETADLLAEK	-	19652	12_1	sp|P35240|MERL_HUMAN
AIGGGLSSVGGGSSTIKYTTTSSSSR	-	43190	7_2	sp|P02538|K2C6A_HUMAN
VDINAPDVDVR	-	19901	121_1	sp|Q09666|AHNK_HUMAN
LHDINAQMVEDQGFLDSLR	-	40965	19_1	sp|P63010|AP2B1_HUMAN
VIQYLAYVASSHK	-	28275;28274	29_2	sp|P35579|MYH9_HUMAN
THIDTVINALK	-	20294	25_2	sp|O95782|AP2A1_HUMAN
ELDSGLEVHK	-	16884;16883	70_2	sp|Q9Y597|KCTD3_HUMAN
SKEEAEALYHSK	-	25718;25717	7_5	sp|P35908|K22E_HUMAN
VIHLSNLPHSGYSDSAVLK	-	38767	35_1	sp|P43243|MATR3_HUMAN
VAAYDKLEK	-	13980	29_2	sp|P35579|MYH9_HUMAN
FKMPEMHFK	-	19240	121_1	sp|Q09666|AHNK_HUMAN
GSFSDTGLGDGK	-	17326	15_1	sp|Q9Y2W1|TR150_HUMAN
SYVDPSTDER	-	18294	33_1	sp|Q15149|PLEC_HUMAN
GGAEGELQALR	-	16048	33_1	sp|Q15149|PLEC_HUMAN
EMEAELEDERK	-	25304;25305	29_2	sp|P35579|MYH9_HUMAN
ALEESNYELEGK	-	25395	2_4	sp|P13645|K1C10_HUMAN
YYLHDDR	-	12418	15_1	sp|Q9Y2W1|TR150_HUMAN
NLSSDEATNPISR	-	26081	11_1	sp|Q7Z417|NUFP2_HUMAN
LLGCEQLLTAVPGR	Carbamidomethyl (C)@4C	29542	139_1	sp|Q6P5Z2|PKN3_HUMAN
SQIDVALSQDSTYQGER	-	36520	64_1	sp|Q92900|RENT1_HUMAN
QISNLQQSISDAEQR	-	33432	7_6	sp|P04264|K2C1_HUMAN
QIATLHAQVADMKK	-	30286;30281	29_2	sp|P35579|MYH9_HUMAN
YEDAYQYQNIFGPLVK	Deamidated (NQ)@6Q	37404	64_1	sp|Q92900|RENT1_HUMAN
VLALPEPSPAAPTLR	-	29668	33_1	sp|Q15149|PLEC_HUMAN
LLLEAQAATGFLLDPVKGER	-	40250	33_1	sp|Q15149|PLEC_HUMAN
SYLEFSEDSVQVPR	-	32178	36_1	sp|P51116|FXR2_HUMAN
TAYLLYYR	-	14818	127_1	sp|Q14694|UBP10_HUMAN
IAEFTTNLTEEEEKSK	-	36078;36079	29_2	sp|P35579|MYH9_HUMAN
TYGEPESAGPSR	-	21138	39_1	sp|P50402|EMD_HUMAN
IDLAVLLGK	-	11272	101_1	sp|Q14157|UBP2L_HUMAN
VEGDMQVPDLDIK	-	27745	121_1	sp|Q09666|AHNK_HUMAN
DHSSLLQGTLAEHFGVLPGPR	Deamidated (NQ)@7Q	41274	160_1	sp|Q5VT52|RPRD2_HUMAN
DALDGPAAEAEPEHSFDGLR	-	39648;39647	33_1	sp|Q15149|PLEC_HUMAN
YNILGTNTIMDK	-	25431	27_1	sp|Q00839|HNRPU_HUMAN
AVEVQGPSLESGDHGK	-	31316;31315	121_1	sp|Q09666|AHNK_HUMAN
VDISAPDVDVHGPDWHLK	-	38248;38247;38249	121_1	sp|Q09666|AHNK_HUMAN
LKGDVDVSLPEVEGEMK	-	35672	121_1	sp|Q09666|AHNK_HUMAN
DVDGAYMTK	-	12933	7_6	sp|P04264|K2C1_HUMAN
ATTAALLLEAQAATGFLVDPVR	-	41242	33_1	sp|Q15149|PLEC_HUMAN
SFLLDLLNATGK	-	22578	21_1	sp|O00571|DDX3X_HUMAN
MDAEVPDVNIEGPDAK	Oxidation (M)@1M	33401	121_1	sp|Q09666|AHNK_HUMAN
NISYSDKEFTIKPLDK	-	36545	12_1	sp|P35240|MERL_HUMAN
QFMAETQFTSGEK	Oxidation (M)@3M	29349	128_1	sp|Q14444|CAPR1_HUMAN
EQLQLLEEQHR	-	26657	33_1	sp|Q15149|PLEC_HUMAN
FLEGTSCIAGVFVDATK	Carbamidomethyl (C)@7C	35156;35157	33_1	sp|Q15149|PLEC_HUMAN
SDEGQLSPATR	-	18075	33_1	sp|Q15149|PLEC_HUMAN
THFLLMK	-	9782	97_1	sp|O43795|MYO1B_HUMAN
HFEDLEFQQLEHESR	-	37313	47_1	sp|Q86SQ0|PHLB2_HUMAN
NFHVFYQLLSGASEELLNK	-	41070	97_1	sp|O43795|MYO1B_HUMAN
RVNILSDMHLR	-	24594	36_2	sp|P51114|FXR1_HUMAN
GMATCFAYGQTGSGK	Carbamidomethyl (C)@5C	29750	42_1	sp|O00139|KIF2A_HUMAN
SIQTPQSHGTLTAELWDNK	-	40050	150_1	sp|Q9Y520|PRC2C_HUMAN
SGFSSISVSR	-	13686	7_1	sp|P04259|K2C6B_HUMAN
EKPVCGTTYK	Carbamidomethyl (C)@5C	18795	128_1	sp|Q14444|CAPR1_HUMAN
VEAPSLDVHMDSPDINIEGPDVK	Oxidation (M)@10M	43935	121_1	sp|Q09666|AHNK_HUMAN
MDIDAPDVDVHGPDWHLK	Oxidation (M)@1M	39338	121_1	sp|Q09666|AHNK_HUMAN
VKGDVDVSVPK	-	17428	121_1	sp|Q09666|AHNK_HUMAN
EQLSTSENALTGR	-	26141	140_1	sp|P27540|ARNT_HUMAN
RHPYFYAPELLFFAK	-	36569	37_1	sp|P02768|ALBU_HUMAN
NVIQSVLQAIR	-	20828	93_1	sp|Q7L576|CYFP1_HUMAN
DDGVFVQEVTQNSPAAR	-	35473	121_1	sp|Q09666|AHNK_HUMAN
SIVPHVFK	-	10863	149_1	sp|P51784|UBP11_HUMAN
SSGPPPPSGSSGSEAAAGAGAAAPASQHPATGTGAVQTEAMK	-	47434;47433	128_1	sp|Q14444|CAPR1_HUMAN
CVEDPETGLCLLPLTDK	Carbamidomethyl (C)@1C;Carbamidomethyl (C)@10C	37601;37600	33_1	sp|Q15149|PLEC_HUMAN
LAEVEAALEK	-	15171	33_1	sp|Q15149|PLEC_HUMAN
VVQEENQHMQMTIQALQDELR	Deamidated (NQ)@7Q	44312	43_1	sp|Q8IUD2|RB6I2_HUMAN
SILIDESTQATEPECMVPVVLGAK	Carbamidomethyl (C)@15C	44575	64_1	sp|Q92900|RENT1_HUMAN
LDADMPEVAVEGPNGK	Oxidation (M)@5M	32220	121_1	sp|Q09666|AHNK_HUMAN
AQITEEEAK	-	13485	12_1	sp|P35240|MERL_HUMAN
VTPNPDLLDLVQTADEK	Deamidated (NQ)@4N	36080	9_1	sp|Q8N3V7|SYNPO_HUMAN
VDVSAPDVEMQGPDWNLK	Oxidation (M)@10M	38488	121_1	sp|Q09666|AHNK_HUMAN
ISMPDIDLNLTGPK	-	29220	121_1	sp|Q09666|AHNK_HUMAN
TLLQGSGCLAGIYLEDTK	Carbamidomethyl (C)@8C	37244	33_1	sp|Q15149|PLEC_HUMAN
TELADKVTK	-	13079	29_2	sp|P35579|MYH9_HUMAN
LQISHEAAACITGLR	Carbamidomethyl (C)@10C	31903	125_1	sp|Q08211|DHX9_HUMAN
VPDVQDGVR	-	12490	33_1	sp|Q15149|PLEC_HUMAN
HELTEISNVDVETQSGK	-	36336;36337	121_1	sp|Q09666|AHNK_HUMAN
ELATVLSDQPGLLGPK	-	31873	132_1	sp|Q9Y2A7|NCKP1_HUMAN
NPVMELNEK	-	15186	24_1	sp|Q12906|ILF3_HUMAN
TEMEDLMSSK	-	18369	29_2	sp|P35579|MYH9_HUMAN
FLSNGHVTIPGQQDKDMFQETMEAMR	Oxidation (M)@17M	46434	29_2	sp|P35579|MYH9_HUMAN
FSVSGLK	-	5876	121_1	sp|Q09666|AHNK_HUMAN
GSSSGGGYSSGSSSYGSGGR	-	33871	7_5	sp|P35908|K22E_HUMAN
SQIVIAAWYR	-	19712	97_1	sp|O43795|MYO1B_HUMAN
LKYENEVALR	-	20632;20634	2_4	sp|P13645|K1C10_HUMAN
TTIVIAHR	-	10426	16_1	sp|P21439|MDR3_HUMAN
TCVADESAENCDK	Carbamidomethyl (C)@2C;Carbamidomethyl (C)@11C	28806	37_1	sp|P02768|ALBU_HUMAN
VSTPATTTSTFSR	-	24635	9_1	sp|Q8N3V7|SYNPO_HUMAN
LGVCFDVPTASVTEIQEK	Carbamidomethyl (C)@4C	38117	60_1	sp|Q9NR30|DDX21_HUMAN
GPSLDIDTPDVNIEGPEGK	-	37487	121_1	sp|Q09666|AHNK_HUMAN
LGQPELK	-	6872	156_1	sp|Q6F5E7|TR3N_HUMAN
DREEALHQFR	-	22841	21_1	sp|O00571|DDX3X_HUMAN
SEAPVQNLGSLFSIR	-	31485	85_1	sp|Q70EL4|UBP43_HUMAN
LSVYAALQR	-	13550	33_1	sp|Q15149|PLEC_HUMAN
EQLEEEEEAKHNLEK	-	35827;35829;35828	29_2	sp|P35579|MYH9_HUMAN
DAASLESQLQDTQELLQEETR	-	43046	29_1	sp|P35580|MYH10_HUMAN
APQVLVLAPTR	-	18203	60_1	sp|Q9NR30|DDX21_HUMAN
ALEEETKNHEAQIQDMR	-	38830	29_1	sp|P35580|MYH10_HUMAN
SHDNVYSLGGLEGR	-	28967	47_1	sp|Q86SQ0|PHLB2_HUMAN
GVPQIEVTFDIDANGILNVSAVDK	-	44096;44095	106_1	sp|P11142|HSP7C_HUMAN
GGPGGELPR	-	8240	133_1	sp|Q04637|IF4G1_HUMAN
ISMPDVNLNLK	-	20925	121_1	sp|Q09666|AHNK_HUMAN
NKYEDEINK	-	17777	7_2	sp|P02538|K2C6A_HUMAN
LEGDLTGPSVGVEVPDVELECPDAK	Carbamidomethyl (C)@21C	44836;44837	121_1	sp|Q09666|AHNK_HUMAN
GEGPDVDVNLPK	-	20779	121_1	sp|Q09666|AHNK_HUMAN
TLNDMRQEYEQLIAK	-	35774	110_1	sp|P35527|K1C9_HUMAN
NSKIEISELNR	-	22920	7_6	sp|P04264|K2C1_HUMAN
NLSPYVSNELLEEAFSQFGPIER	-	44911;44912	57_1	sp|P23246|SFPQ_HUMAN
STGEAFVQFASQEIAEK	-	35626	119_1	sp|P31943|HNRH1_HUMAN
NLPIYSEEIVEMYK	-	33649	29_2	sp|P35579|MYH9_HUMAN
SFLEFAEDVIQVPR	-	32066	161_1	sp|Q06787|FMR1_HUMAN
IVILNNLEELK	-	22776	47_1	sp|Q86SQ0|PHLB2_HUMAN
FSMPGFKGEGPEVDVNLPK	-	38915;38914	121_1	sp|Q09666|AHNK_HUMAN
ISLPLPNFSSLNLR	-	30642	7_4	sp|P08670|VIME_HUMAN
TAGQPEGGPGADFGQSCFPAEAGR	Deamidated (NQ)@15Q;Carbamidomethyl (C)@17C	42619	127_1	sp|Q14694|UBP10_HUMAN
DAPTHLPSVDLSNPFTK	-	35584;35586;35585	160_1	sp|Q5VT52|RPRD2_HUMAN
HEAMITDLEER	-	24273	29_2	sp|P35579|MYH9_HUMAN
GLSEDTTEETLKESFDGSVR	-	40954	40_1	sp|P19338|NUCL_HUMAN
LLGHEVEDVIIK	-	24909;24910	64_1	sp|Q92900|RENT1_HUMAN
THNLEPYFESFINNLRR	-	40355;40356	7_6	sp|P04264|K2C1_HUMAN
TEELKPQVEEK	-	23764	91_1	sp|Q9UN86|G3BP2_HUMAN
VKGGVDVTLPR	-	17350	121_1	sp|Q09666|AHNK_HUMAN
HCPSAVVPVELQK	Carbamidomethyl (C)@2C	27877	71_1	sp|Q9NZB2|F120A_HUMAN
IGYPVMIK	-	10726	66_1	sp|Q96RQ3|MCCA_HUMAN
LPVTINK	-	6875	25_2	sp|O95782|AP2A1_HUMAN
TETEFPDEDEETR	-	31093	18_1	sp|Q96EV2|RBM33_HUMAN
LQDTTFSFGYHLTLPQANMVFR	Oxidation (M)@19M	44678	76_1	sp|Q969M1|TM40L_HUMAN
YGGTFQNVSVQLPITLNK	-	37893	25_1	sp|O94973|AP2A2_HUMAN
NMDPLNDNIATLLHQSSDK	-	40048	29_2	sp|P35579|MYH9_HUMAN
FLSNGHVTIPGQQDKDMFQETMEAMR	Deamidated (NQ)@4N;Deamidated (NQ)@12Q;Oxidation (M)@17M	46436	29_2	sp|P35579|MYH9_HUMAN
YEELQQTAGR	-	19239	7_3	sp|P13647|K2C5_HUMAN
EQELQQTLQQEQSVLDQLR	-	42095	33_1	sp|Q15149|PLEC_HUMAN
VLYDAEISQIHQSVTDTNVILSMDNSR	-	46477	7_5	sp|P35908|K22E_HUMAN
EFSPFGSITSAK	-	21803	23_1	sp|Q13310|PABP4_HUMAN
QRLEDLATLIQK	-	26818;26819	97_1	sp|O43795|MYO1B_HUMAN
QINWTVLYR	-	19188	159_1	sp|P83731|RL24_HUMAN
QIATLHAQVADMK	Deamidated (NQ)@1Q;Oxidation (M)@12M	27252	29_2	sp|P35579|MYH9_HUMAN
SQVEEELFSVR	-	23559	33_1	sp|Q15149|PLEC_HUMAN
TFYSCTTEGR	Carbamidomethyl (C)@5C	20174	92_1	sp|P02751|FINC_HUMAN
HIEIFTDLSSR	-	23393	44_1	sp|P13010|XRCC5_HUMAN
LLTATNLVTLPNSR	-	29209	65_1	sp|O95071|UBR5_HUMAN
AGFRPVEAGGQHGGR	-	28744	138_1	sp|O15234|CASC3_HUMAN
DLNGPGLSR	-	10911	160_1	sp|Q5VT52|RPRD2_HUMAN
SGGGGGGGGCGGGGGVSSLR	Carbamidomethyl (C)@10C	30145	2_4	sp|P13645|K1C10_HUMAN
EAYPGDVFYLHSR	-	30263;30264	131_1	sp|P25705|ATPA_HUMAN
ISSILSSLTSVMK	-	24938	160_1	sp|Q5VT52|RPRD2_HUMAN
VHAPGLNLSGVGGK	-	23019	121_1	sp|Q09666|AHNK_HUMAN
LSTGTTVEDVQK	-	22045	47_1	sp|Q86SQ0|PHLB2_HUMAN
AAEDLFVNIR	-	17615	132_1	sp|Q9Y2A7|NCKP1_HUMAN
VGWEQLLTTIAR	-	25569	8_1	sp|P12814|ACTN1_HUMAN
AIEPPPLDAVIEAEHTLR	-	37795;37794	125_1	sp|Q08211|DHX9_HUMAN
FTAQGLPDLNHSQVYAVK	-	38019	64_1	sp|Q92900|RENT1_HUMAN
ISMPDVDLHMK	-	22332;22333	121_1	sp|Q09666|AHNK_HUMAN
IAQLEEELEEEQGNTELINDR	Deamidated (NQ)@19N	43741	29_2	sp|P35579|MYH9_HUMAN
NGQDLGVAFK	Deamidated (NQ)@1N	14319	27_1	sp|Q00839|HNRPU_HUMAN
QSHTLPFPPPPALPFYPASAYPR	-	44390	71_1	sp|Q9NZB2|F120A_HUMAN
AQFEQLKDGK	-	18166	33_1	sp|Q15149|PLEC_HUMAN
FLEQQNQVLQTK	-	28203	7_6	sp|P04264|K2C1_HUMAN
NMDPLNDNIATLLHQSSDK	Oxidation (M)@2M	40255;40256	29_2	sp|P35579|MYH9_HUMAN
AALQEEEQASK	-	19596	42_1	sp|O00139|KIF2A_HUMAN
TEEGPTLSYGR	-	19796	35_1	sp|P43243|MATR3_HUMAN
QIATLHAQVADMKK	Gln->pyro-Glu (N-term Q)@N_term	29806	29_2	sp|P35579|MYH9_HUMAN
LADQIFAYYK	-	20518	93_1	sp|Q7L576|CYFP1_HUMAN
SLNNQFASFIDK	-	25460	7_6	sp|P04264|K2C1_HUMAN
TFHHVYSGK	-	15254	60_1	sp|Q9NR30|DDX21_HUMAN
AEGPDVAVDLPK	-	19835	121_1	sp|Q09666|AHNK_HUMAN
QISNLQQSISDAEQRGENALK	-	42274	7_6	sp|P04264|K2C1_HUMAN
VEAPSLDVHMDSPDINIEGPDVK	-	43791	121_1	sp|Q09666|AHNK_HUMAN
CMLQDREDQSILCTGESGAGK	Carbamidomethyl (C)@1C;Oxidation (M)@2M;Deamidated (NQ)@4Q;Deamidated (NQ)@9Q;Carbamidomethyl (C)@13C	42693	29_1	sp|P35580|MYH10_HUMAN
VTMQNLNDR	-	15735	2_2	sp|P02533|K1C14_HUMAN
QELEEICHDLEAR	Carbamidomethyl (C)@7C	31925	29_2	sp|P35579|MYH9_HUMAN
LDADMPEVAVEGPNGK	Deamidated (NQ)@14N	31940	121_1	sp|Q09666|AHNK_HUMAN
VDVNAPDVQAPDWHLK	-	34978	121_1	sp|Q09666|AHNK_HUMAN
IVLLSANSIR	-	15584	65_1	sp|O95071|UBR5_HUMAN
APQTSSSPPPVR	-	20249	123_1	sp|Q8IYB3|SRRM1_HUMAN
VDIDAPDVEVHDPDWHLK	-	39677;39682;39679	121_1	sp|Q09666|AHNK_HUMAN
VPQVSTPTLVEVSR	-	29179	37_1	sp|P02768|ALBU_HUMAN
HSQAVEELAEQLEQTKR	-	38171	29_2	sp|P35579|MYH9_HUMAN
GGSGGSYGGGSGSGGGSGGGYGGGSGGGHSGGSGGGHSGGSGGNYGGGSGSGGGSGGGYGGGSGSR	-	47632	110_1	sp|P35527|K1C9_HUMAN
TAVAPIER	-	8783	59_1	sp|P05141|ADT2_HUMAN
ALPAPIEK	-	8221	77_1	sp|P01857|IGHG1_HUMAN
VQANLGAPDINIEGLDAK	-	35569	121_1	sp|Q09666|AHNK_HUMAN
ALEQQVEEMK	-	19623	29_2	sp|P35579|MYH9_HUMAN
QRPPQTPLR	-	15811	71_1	sp|Q9NZB2|F120A_HUMAN
LAAEQELIR	-	14129	33_1	sp|Q15149|PLEC_HUMAN
GLCAIAQAESLR	Carbamidomethyl (C)@3C	22453	113_1	sp|P23396|RS3_HUMAN
GYLNKDTHDQLSEPSEVR	-	39507	33_1	sp|Q15149|PLEC_HUMAN
AETECQNTEYQQLLDIK	Carbamidomethyl (C)@5C	39436	2_4	sp|P13645|K1C10_HUMAN
DGFVALSK	-	8162	41_1	sp|Q92499|DDX1_HUMAN
AQAEAQQPTFDALRDELR	-	39087;39088	33_1	sp|Q15149|PLEC_HUMAN
QFTSSSSIK	-	12487	2_3	sp|Q04695|K1C17_HUMAN
DNHNLIER	-	13241	26_1	sp|O14948|TFEC_HUMAN
KVEAQLQELQVK	-	26356;26355	29_2	sp|P35579|MYH9_HUMAN
VNGVDDAANFR	Deamidated (NQ)@2N	18636;18635	97_1	sp|O43795|MYO1B_HUMAN
NYQQNYQNSESGEKNEGSESAPEGQAQQR	-	46805	142_1	sp|P67809|YBOX1_HUMAN
VPGVTAIELDEDTGTFR	-	35241	36_2	sp|P51114|FXR1_HUMAN
VEAKPEVQSQPPR	-	27914;27913	91_1	sp|Q9UN86|G3BP2_HUMAN
NCAVEFNFGQR	Carbamidomethyl (C)@2C	24202	31_1	sp|Q9BUJ2|HNRL1_HUMAN
IAQLEEQLDNETK	Deamidated (NQ)@10N	29656	29_2	sp|P35579|MYH9_HUMAN
EQEVNILKK	-	16065	29_2	sp|P35579|MYH9_HUMAN
QSGSRGGSGGGGSISGGGYGSGGGSGGR	Deamidated (NQ)@1Q	41552	7_5	sp|P35908|K22E_HUMAN
QTAQQIVSHVQNK	-	28335	71_1	sp|Q9NZB2|F120A_HUMAN
SEDKDVGGPTEEELLK	-	33960;33961	70_2	sp|Q9Y597|KCTD3_HUMAN
DLDKADSMIR	-	18156	33_1	sp|Q15149|PLEC_HUMAN
STNDSVLAVGFNPR	-	28217	162_1	sp|Q32P44|EMAL3_HUMAN
LLDPEDVDVPQPDEK	-	33236	33_1	sp|Q15149|PLEC_HUMAN
ALVLIAFAQYLQQCPFEDHVK	Deamidated (NQ)@9Q;Deamidated (NQ)@12Q;Carbamidomethyl (C)@14C	43919	37_1	sp|P02768|ALBU_HUMAN
TPEMIIQKPK	-	18891	121_1	sp|Q09666|AHNK_HUMAN
QNLEPLFEQYINNLRR	-	38901	7_2	sp|P02538|K2C6A_HUMAN
DKLESEMEDAYHEHQANLLR	Oxidation (M)@7M	43468	57_1	sp|P23246|SFPQ_HUMAN
EEASGSSVTAEEAK	-	25807	44_1	sp|P13010|XRCC5_HUMAN
TNAENEFVTIKK	-	25779	7_6	sp|P04264|K2C1_HUMAN
EKLDTLVEFPIR	-	27793	149_1	sp|P51784|UBP11_HUMAN
NYQQNYQNSESGEK	-	32796	142_1	sp|P67809|YBOX1_HUMAN
VDVECPDVNIEGPEGK	Carbamidomethyl (C)@5C	34163;34165	121_1	sp|Q09666|AHNK_HUMAN
LNQDQLDAVSK	-	20472;20475	128_1	sp|Q14444|CAPR1_HUMAN
TVASIKNDPPSR	-	22296	42_1	sp|O00139|KIF2A_HUMAN
VDVSAPDVEAHGPEWNLK	-	37648;37647	121_1	sp|Q09666|AHNK_HUMAN
ARPSQFPEQSSSAQQNGSVSDISPVQAAK	Deamidated (NQ)@16N	46387	42_1	sp|O00139|KIF2A_HUMAN
DKLNNLVLFDK	-	23439	137_1	sp|P62851|RS25_HUMAN
DHAISLSEPR	-	16818	150_1	sp|Q9Y520|PRC2C_HUMAN
KPLTTSGFHHSEEGTSSSGSK	-	40469;40470	80_1	sp|Q5SW79|CE170_HUMAN
NLDDGIDDER	-	18095	23_2	sp|P11940|PABP1_HUMAN
SPPPGMGLNQNR	Oxidation (M)@6M	22253	57_1	sp|P23246|SFPQ_HUMAN
ARDEAEMEYLK	-	24607	12_1	sp|P35240|MERL_HUMAN
DSLLASLLDGVR	-	21435	52_1	sp|O75165|DJC13_HUMAN
VSELKEELK	-	15237	27_1	sp|Q00839|HNRPU_HUMAN
QKHSQAVEELAEQLEQTK	-	39637;39638;39639	29_2	sp|P35579|MYH9_HUMAN
IYEFTLQR	-	15041	97_1	sp|O43795|MYO1B_HUMAN
VDIDVPDVDVQGPDWHLK	-	38885	121_1	sp|Q09666|AHNK_HUMAN
TPLTSADEHVHSK	-	26602;26603	80_1	sp|Q5SW79|CE170_HUMAN
QEEEMMAKEEELVK	Oxidation (M)@5M;Oxidation (M)@6M	34124	29_2	sp|P35579|MYH9_HUMAN
ILNEMRDQYEK	Oxidation (M)@5M	27616	2_3	sp|Q04695|K1C17_HUMAN
TEELEEESFPER	-	28726	15_1	sp|Q9Y2W1|TR150_HUMAN
KEEELQAALAR	-	21394	29_2	sp|P35579|MYH9_HUMAN
QITMEELVR	-	16636	33_1	sp|Q15149|PLEC_HUMAN
TTDDTTTDNYIAQGK	-	31959	28_1	sp|Q7Z2T5|TRM1L_HUMAN
IYCPPEASVLLASYAVQAK	Carbamidomethyl (C)@3C	39412;39410	12_1	sp|P35240|MERL_HUMAN
ILVPTQFVGAIIGK	-	27666	118_1	sp|Q9Y6M1|IF2B2_HUMAN
VLENAEGAR	-	11742	134_1	sp|P38646|GRP75_HUMAN
QQGLASYDYVR	-	22816	33_1	sp|Q15149|PLEC_HUMAN
DTHDQLSEPSEVR	-	29188;29187	33_1	sp|Q15149|PLEC_HUMAN
VEGDLKGPEVDIR	-	26778	121_1	sp|Q09666|AHNK_HUMAN
NKHEAMITDLEER	Oxidation (M)@6M	31165;31167	29_2	sp|P35579|MYH9_HUMAN
FGTFGGLGSK	-	12107	121_1	sp|Q09666|AHNK_HUMAN
LSSSPGLFGAFSVR	-	26721	160_1	sp|Q5VT52|RPRD2_HUMAN
QQVQVVGLQER	-	22269	42_1	sp|O00139|KIF2A_HUMAN
TDYNASVSVPDSSGPER	-	34590	108_1	sp|P61978|HNRPK_HUMAN
QVLALQSQLADTK	-	26417	29_1	sp|P35580|MYH10_HUMAN
DELADEIANSSGK	Deamidated (NQ)@9N	24442	29_2	sp|P35579|MYH9_HUMAN
QEYDESGPSIVHR	-	29274;29275;29276	20_1	sp|P60709|ACTB_HUMAN
LKSEDGVEGDLGETQSR	-	35234	121_1	sp|Q09666|AHNK_HUMAN
MEELHNQEMQK	Oxidation (M)@1M	26952	57_1	sp|P23246|SFPQ_HUMAN
QGVDADINGLR	-	17976	110_1	sp|P35527|K1C9_HUMAN
FLSNGHVTIPGQQDKDMFQETMEAMR	Deamidated (NQ)@13Q	46402	29_2	sp|P35579|MYH9_HUMAN
AQVEQELTTLR	-	22422	33_1	sp|Q15149|PLEC_HUMAN
ELASENINLR	-	18026	47_1	sp|Q86SQ0|PHLB2_HUMAN
NADVELQQR	-	15155	25_1	sp|O94973|AP2A2_HUMAN
YYVTIIDAPGHR	-	26114	10_1	sp|P68104|EF1A1_HUMAN
DPYTGQSVSLFQALK	-	32150	33_1	sp|Q15149|PLEC_HUMAN
GEGPDVHMTLPK	-	22150	121_1	sp|Q09666|AHNK_HUMAN
TEAESWYQTK	-	20870	7_3	sp|P13647|K2C5_HUMAN
TSNFVPSSANMQYQGQQMK	-	40290	18_1	sp|Q96EV2|RBM33_HUMAN
GPDVLSPAMVALSNK	-	28819	126_1	sp|Q99814|EPAS1_HUMAN
TLEEEAKTHEAQIQEMR	Oxidation (M)@16M	39085	29_2	sp|P35579|MYH9_HUMAN
LYEPDQLQELK	-	25215	71_1	sp|Q9NZB2|F120A_HUMAN
DIENQYETQITQIEHEVSSSGQEVQSSAK	-	46814	110_1	sp|P35527|K1C9_HUMAN
VLPIKPADVEEPAVPQTPR	-	39046;39045	18_1	sp|Q96EV2|RBM33_HUMAN
TLMEFITSR	-	15942	98_1	sp|O94915|FRYL_HUMAN
VLEVFFIPMDPR	-	27861	149_1	sp|P51784|UBP11_HUMAN
GYFEYIEENK	-	22540	27_1	sp|Q00839|HNRPU_HUMAN
SKELTTEIDNNIEQISSYK	-	41089;41088	2_4	sp|P13645|K1C10_HUMAN
YGSALASAGDPGHPNHPLHASQNSAR	-	44727;44728	65_1	sp|O95071|UBR5_HUMAN
AYPAAITILETAQK	-	28603	65_1	sp|O95071|UBR5_HUMAN
LEDLLQDAQDEKEQLNEYK	-	42191	33_1	sp|Q15149|PLEC_HUMAN
NVAIFTAGQESPIILR	-	33668	65_1	sp|O95071|UBR5_HUMAN
ELTTEIDNNIEQISSYK	-	38191	2_4	sp|P13645|K1C10_HUMAN
LWPLLTRR	-	14543	81_1	sp|Q9NP81|SYSM_HUMAN
KANLQIDQINTDLNLER	-	38216;38215	29_2	sp|P35579|MYH9_HUMAN
SPAVATSTAAPPPPSSPLPSK	-	37607	101_1	sp|Q14157|UBP2L_HUMAN
LSQSLLELWR	-	20969	102_1	sp|Q7L2E3|DHX30_HUMAN
VGVEVPDVNIEGPEGK	-	31871	121_1	sp|Q09666|AHNK_HUMAN
LQEYLGK	-	8617	148_1	sp|Q6PKG0|LARP1_HUMAN
VTFKDEPGEGSGVAR	-	30127	65_1	sp|O95071|UBR5_HUMAN
IANLAYVTK	-	12743	75_1	sp|Q9HCE1|MOV10_HUMAN
EDQSILCTGESGAGK	Carbamidomethyl (C)@7C	30213	29_1	sp|P35580|MYH10_HUMAN
QAQQERDELADEIANSSGK	Deamidated (NQ)@15N	39536	29_2	sp|P35579|MYH9_HUMAN
LSVAAQEAAR	-	13391	33_1	sp|Q15149|PLEC_HUMAN
FSLIDLAGNER	-	20628	42_1	sp|O00139|KIF2A_HUMAN
QAGEVTYADAHKER	-	30699	117_1	sp|Q13247|SRSF6_HUMAN
ASIGQSPGLPSTTFK	-	28630	160_1	sp|Q5VT52|RPRD2_HUMAN
EMEENFAVEAANYQDTIGR	-	40779	7_4	sp|P08670|VIME_HUMAN
HLPSTEPDPHVVR	-	28421	31_1	sp|Q9BUJ2|HNRL1_HUMAN
TTTLSGTAPAAGVVPSR	-	30899	61_1	sp|P27816|MAP4_HUMAN
VKPASPVAQPK	-	16731;16730	18_1	sp|Q96EV2|RBM33_HUMAN
YYDEVEAEGYVK	-	27886	149_1	sp|P51784|UBP11_HUMAN
KHQQLLEEK	-	17795	29_1	sp|P35580|MYH10_HUMAN
GVTFLFPIQAK	-	20170	60_1	sp|Q9NR30|DDX21_HUMAN
KGIIRPGTAFELLEAQAATGYVIDPIK	Deamidated (NQ)@16Q	46001	33_1	sp|Q15149|PLEC_HUMAN
GPTSTSIDNIDGTPVRDER	-	38675	160_1	sp|Q5VT52|RPRD2_HUMAN
VQENCIDLVGR	Carbamidomethyl (C)@5C	22912	74_1	sp|O75533|SF3B1_HUMAN
RHEMPPHIYAITDTAYR	-	39264	29_2	sp|P35579|MYH9_HUMAN
FVNVVPTFGK	-	16263	111_1	sp|P62861|RS30_HUMAN
HGFEAASIKEER	-	25155	29_1	sp|P35580|MYH10_HUMAN
YSPPAISPLVSEK	-	25600;25601	127_1	sp|Q14694|UBP10_HUMAN
VVSEDFLQDVSASTK	-	31609	109_1	sp|P09874|PARP1_HUMAN
VLSLAQEQVGGSPEK	-	29935	116_1	sp|P0C0L4|CO4A_HUMAN
VDINTPDVDVHGPDWHLK	-	39050;39052	121_1	sp|Q09666|AHNK_HUMAN
AVIYNPATQADWTAK	-	32041	29_1	sp|P35580|MYH10_HUMAN
VAAASGHCGAFSGSDSSR	Carbamidomethyl (C)@8C	33564	71_1	sp|Q9NZB2|F120A_HUMAN
LEGELKGPK	-	12118	121_1	sp|Q09666|AHNK_HUMAN
VAPPAVLNDISK	-	20261	150_1	sp|Q9Y520|PRC2C_HUMAN
LEGELKGPELDVK	-	26782	121_1	sp|Q09666|AHNK_HUMAN
NFINNPLAQADWAAK	Deamidated (NQ)@1N	32518	29_2	sp|P35579|MYH9_HUMAN
NLLALIHR	-	11505	95_1	sp|O15042|SR140_HUMAN
QQSAQSQVSTTAENK	Deamidated (NQ)@5Q	31275	130_1	sp|Q9H0A0|NAT10_HUMAN
LTAEDLFEAR	-	18190	33_1	sp|Q15149|PLEC_HUMAN
LLCDSVVLQPYLR	Carbamidomethyl (C)@3C	30735	65_1	sp|O95071|UBR5_HUMAN
AAECNIVVTQPR	Carbamidomethyl (C)@4C	24687	125_1	sp|Q08211|DHX9_HUMAN
EQLLQSNPVLEAFGNAK	-	35886	97_1	sp|O43795|MYO1B_HUMAN
GLHQSIEEFR	-	19998	33_1	sp|Q15149|PLEC_HUMAN
APVPASELLASGVLSR	-	30570	33_1	sp|Q15149|PLEC_HUMAN
YEELQVTVGR	-	19216	7_5	sp|P35908|K22E_HUMAN
TSASEGNPYVSSTLSVPASPR	-	39787	47_1	sp|Q86SQ0|PHLB2_HUMAN
NLPIYSEEIVEMYK	Oxidation (M)@12M	33925	29_2	sp|P35579|MYH9_HUMAN
VDYKADEWLMK	-	25907;25909	29_1	sp|P35580|MYH10_HUMAN
EEEMMIR	-	11146	57_1	sp|P23246|SFPQ_HUMAN
VGIDTPDIDIHGPEGK	-	32322	121_1	sp|Q09666|AHNK_HUMAN
ALAEAQAQLQESSQK	-	31169	139_1	sp|Q6P5Z2|PKN3_HUMAN
GGSISGGGYGSGGGK	-	19320	7_5	sp|P35908|K22E_HUMAN
GAVEALAAALAHISGATSVDQR	-	39814;39813	60_1	sp|Q9NR30|DDX21_HUMAN
CSEGVFLLTTTPRPVIVEPLEQLDDEDGLPEK	Carbamidomethyl (C)@1C	47382	57_1	sp|P23246|SFPQ_HUMAN
TSPQVLGSILK	-	17434	11_1	sp|Q7Z417|NUFP2_HUMAN
LLQLVEDR	-	12527	129_1	sp|P17844|DDX5_HUMAN
GGSGGGGSISGGGYGSGGGSGGR	-	33880	7_5	sp|P35908|K22E_HUMAN
NVQDAIADAEQR	-	23756	7_5	sp|P35908|K22E_HUMAN
HASPILPITEFSDIPR	-	34816	54_1	sp|P42167|LAP2B_HUMAN
RQLEEAEEEAQR	-	28540;28537	29_2	sp|P35579|MYH9_HUMAN
TLLQGSGCLAGIYLEDTKEK	Carbamidomethyl (C)@8C	40905	33_1	sp|Q15149|PLEC_HUMAN
SLESLHSFVAAATK	-	27818;27817	33_1	sp|Q15149|PLEC_HUMAN
GFLAQEELLPK	-	20966	12_1	sp|P35240|MERL_HUMAN
LKGEIDASVPELEGDLR	-	35621	121_1	sp|Q09666|AHNK_HUMAN
KFDQLLAEEK	-	20163;20162	29_1	sp|P35580|MYH10_HUMAN
QLEEAEEEAQR	-	23821;23820	29_2	sp|P35579|MYH9_HUMAN
TNEKVELQELNDR	-	30923	7_4	sp|P08670|VIME_HUMAN
AVQVHQDTLR	-	18260;18261	6_1	sp|Q9UKV8|AGO2_HUMAN
LAPPLVTLLSGEPEVQYVALR	-	41615;41614	19_1	sp|P63010|AP2B1_HUMAN
GGSTTGSQFLEQFK	-	28499	101_1	sp|Q14157|UBP2L_HUMAN
ALAYDKLEK	-	14380	29_1	sp|P35580|MYH10_HUMAN
QTSSTPSSLALTSASR	-	31017	80_1	sp|Q5SW79|CE170_HUMAN
EQLMREEAEQK	-	25689	128_1	sp|Q14444|CAPR1_HUMAN
FLSNGHVTIPGQQDKDMFQETMEAMR	-	46398	29_2	sp|P35579|MYH9_HUMAN
GGFEGGGFLGR	-	14483	70_2	sp|Q9Y597|KCTD3_HUMAN
LETHMTPEMFR	-	25713	125_1	sp|Q08211|DHX9_HUMAN
EEATMANEALMR	-	24914	12_1	sp|P35240|MERL_HUMAN
HEEQPAPGYDTHGR	-	31012	115_1	sp|Q07157|ZO1_HUMAN
NNQFQALLQYADPVSAQHAK	-	41382	48_1	sp|P26599|PTBP1_HUMAN
CRPDQLTGLSLLPLSEK	Carbamidomethyl (C)@1C	37054;37055	33_1	sp|Q15149|PLEC_HUMAN
CATPNISPATSVVQHSHLR	Carbamidomethyl (C)@1C	39326;39327	70_2	sp|Q9Y597|KCTD3_HUMAN
HTGPNSPDTANDGFVR	-	32726	119_1	sp|P31943|HNRH1_HUMAN
VDIDVPDVNLEAPEGK	-	33265	121_1	sp|Q09666|AHNK_HUMAN
VEVERDNLAEDIMR	-	32802	7_4	sp|P08670|VIME_HUMAN
YEELQVTAGR	-	18222	7_2	sp|P02538|K2C6A_HUMAN
DLDFSEFVIQPQNESNPELYK	-	44078	149_1	sp|P51784|UBP11_HUMAN
DAEAWFNEK	-	16318	2_4	sp|P13645|K1C10_HUMAN
IAQLEEQLDNETK	-	29629	29_2	sp|P35579|MYH9_HUMAN
ILLAELEQLKGQGK	-	29892	7_4	sp|P08670|VIME_HUMAN
EISEGDEVEVYSR	-	29166	36_2	sp|P51114|FXR1_HUMAN
TEMEDLMSSK	Oxidation (M)@3M	18938	29_2	sp|P35579|MYH9_HUMAN
ALEEANTELEVK	-	24336	2_3	sp|Q04695|K1C17_HUMAN
TQLEELEDELQATEDAKLR	-	41261	29_1	sp|P35580|MYH10_HUMAN
IDVTAPDVSIEEPEGK	-	33028	121_1	sp|Q09666|AHNK_HUMAN
EASGWQLVFSSPR	-	27875	70_1	sp|Q8TBC3|SHKB1_HUMAN
ISMPDVDFNLK	-	22083	121_1	sp|Q09666|AHNK_HUMAN
IDILTELR	-	12180	42_1	sp|O00139|KIF2A_HUMAN
IAEGFSESK	-	12038	70_2	sp|Q9Y597|KCTD3_HUMAN
VLYDAEISQIHQSVTDTNVILSMDNSR	Oxidation (M)@23M	46497	7_5	sp|P35908|K22E_HUMAN
SMEAEMIQLQEELAAAER	Oxidation (M)@6M	39191	29_2	sp|P35579|MYH9_HUMAN
SIQEELQQLR	-	20921	33_1	sp|Q15149|PLEC_HUMAN
AENNSEVGASGYGVPGPTWDR	-	40490	125_1	sp|Q08211|DHX9_HUMAN
AVTGYRDPYTEQTISLFQAMK	-	43197;43198	33_1	sp|Q15149|PLEC_HUMAN
QEEEMMAKEEELVK	Oxidation (M)@6M	33841	29_2	sp|P35579|MYH9_HUMAN
EGNSPSFFNPEEAATVTSYLK	-	41840	75_1	sp|Q9HCE1|MOV10_HUMAN
NREEEWDPEYTPK	-	32906	15_1	sp|Q9Y2W1|TR150_HUMAN
TPVEVPVGGFK	-	16997	33_1	sp|Q15149|PLEC_HUMAN
NTKHEISEMNR	-	24720	7_3	sp|P13647|K2C5_HUMAN
LEHTAQTYSELQGER	-	34257;34258	65_1	sp|O95071|UBR5_HUMAN
AEGPEVDVNLPK	-	21707	121_1	sp|Q09666|AHNK_HUMAN
LASYLDKVR	-	14886;14889	2_3	sp|Q04695|K1C17_HUMAN
LLFPAVDDNLLK	-	24704	72_1	sp|Q02880|TOP2B_HUMAN
ISMPDLDLHLK	-	22191;22192	121_1	sp|Q09666|AHNK_HUMAN
VGGSGVNVNAK	-	12997	121_1	sp|Q09666|AHNK_HUMAN
ISEQFTAMFR	-	20439	13_1	sp|Q9BVA1|TBB2B_HUMAN
ISMSEVDLNVAAPK	Oxidation (M)@3M	28596	121_1	sp|Q09666|AHNK_HUMAN
LIDFLESGK	-	13571	129_2	sp|Q92841|DDX17_HUMAN
TLNDMRQEYEQLIAK	Oxidation (M)@5M	36060	110_1	sp|P35527|K1C9_HUMAN
DPYTGQSVSLFQALKK	-	34630;34629	33_1	sp|Q15149|PLEC_HUMAN
QPAIISQLDPVNER	-	30798	125_1	sp|Q08211|DHX9_HUMAN
ISMPDVDLNLK	-	20957	121_1	sp|Q09666|AHNK_HUMAN
YLQDLLAWVEENQHR	-	36852;36849;36851	33_1	sp|Q15149|PLEC_HUMAN
MSLLQLVEILQSK	-	28938	124_1	sp|O00159|MYO1C_HUMAN
HLGYKPEEYK	-	21586	124_1	sp|O00159|MYO1C_HUMAN
TSQNSELNNMQDLVEDYKK	-	41521;41522	7_5	sp|P35908|K22E_HUMAN
VNQAIWLLCTGAR	Carbamidomethyl (C)@9C	28931	73_1	sp|P46782|RS5_HUMAN
VVSIIAELLSTK	-	21903	88_1	sp|O94832|MYO1D_HUMAN
AYQHGGVTGLSQY	-	25364	64_1	sp|Q92900|RENT1_HUMAN
ITAWYAEHR	-	17568	12_1	sp|P35240|MERL_HUMAN
SLSELLGPYGMK	-	22652	132_1	sp|Q9Y2A7|NCKP1_HUMAN
TLEPLETEGATR	-	23359	152_1	sp|Q8WUI4|HDAC7_HUMAN
EMAEAFAGEIPK	-	22589	25_1	sp|O94973|AP2A2_HUMAN
VPGTSTSATLTGLTR	-	27842	92_1	sp|P02751|FINC_HUMAN
YVSGSSPDLVTR	-	22156	38_1	sp|Q15678|PTN14_HUMAN
TDLIELLAR	-	14176	98_1	sp|O94915|FRYL_HUMAN
LQQLFNHTMFILEQEEYQR	-	43696;43695	29_1	sp|P35580|MYH10_HUMAN
NADLNAQTVVK	-	18466	150_1	sp|Q9Y520|PRC2C_HUMAN
GRGELASEVLAVLK	-	27230	139_1	sp|Q6P5Z2|PKN3_HUMAN
LQEIGLGAFER	-	20556	162_1	sp|Q32P44|EMAL3_HUMAN
VAPEEHPVLLTEAPLNPK	-	37520	20_1	sp|P60709|ACTB_HUMAN
LLDAQLATGGIVDPR	-	29862	33_1	sp|Q15149|PLEC_HUMAN
VDINAPDVDVHGPDWHLK	Deamidated (NQ)@4N	38646	121_1	sp|Q09666|AHNK_HUMAN
DSGFSSGNTDTSSER	-	30075	53_1	sp|Q9NYL2|M3K20_HUMAN
DLEGLSQRHEEK	-	27190;27189	29_2	sp|P35579|MYH9_HUMAN
LPQFGISTPGSDLHVNAK	-	36269	121_1	sp|Q09666|AHNK_HUMAN
SQALIEELLLYK	-	26563	160_1	sp|Q5VT52|RPRD2_HUMAN
FKMPDMHFK	-	18711	121_1	sp|Q09666|AHNK_HUMAN
VGNLGLATSFFNER	-	29478	21_1	sp|O00571|DDX3X_HUMAN
VSITEAMHR	-	14151	33_1	sp|Q15149|PLEC_HUMAN
KQTALVELVK	-	16967	37_1	sp|P02768|ALBU_HUMAN
QVLDNLTMEK	-	19094	110_1	sp|P35527|K1C9_HUMAN
QQNQYQASYNQSFSSQPHQVEQTELQQEQLQTVVGTYHGSPDQSHQVTGNHQQPPQQNTGFPR	Gln->pyro-Glu (N-term Q)@N_term	47702	128_1	sp|Q14444|CAPR1_HUMAN
LLEAQIATGGVIDPVHSHR	-	38452;38453	33_1	sp|Q15149|PLEC_HUMAN
VASIQGRPQDTKPGVK	-	32663	18_1	sp|Q96EV2|RBM33_HUMAN
AQLEPVASPAK	-	16373	33_1	sp|Q15149|PLEC_HUMAN
LVECLETVLNK	Carbamidomethyl (C)@4C	23400	25_2	sp|O95782|AP2A1_HUMAN
EMEAELEDERK	Oxidation (M)@2M	25804	29_2	sp|P35579|MYH9_HUMAN
APDVEGQGLDWSLK	-	29234	121_1	sp|Q09666|AHNK_HUMAN
WELLQQVDTSTR	Deamidated (NQ)@5Q	28219	7_6	sp|P04264|K2C1_HUMAN
QLEEEKNSLQEQQEEEEEAR	-	43768	29_1	sp|P35580|MYH10_HUMAN
TITLEVEPSDTIENVK	-	34735	3_1	sp|P0CG48|UBC_HUMAN
SEAALDQEQITAAYSVEHNQLEAHPK	-	46013;46012	150_1	sp|Q9Y520|PRC2C_HUMAN
VSMPDVDLNLKGPK	-	29201;29202	121_1	sp|Q09666|AHNK_HUMAN
ADLEMQIESLTEELAYLKK	-	41207	2_4	sp|P13645|K1C10_HUMAN
GEGPEVDMNLPK	Oxidation (M)@8M	22867	121_1	sp|Q09666|AHNK_HUMAN
KQELEEICHDLEAR	Carbamidomethyl (C)@8C	34418	29_2	sp|P35579|MYH9_HUMAN
QADFVQTPITGIFGGHIR	-	37564;37565	127_1	sp|Q14694|UBP10_HUMAN
LQEDKEQMAQQLAEETQGFQR	-	44047	33_1	sp|Q15149|PLEC_HUMAN
VPLDEALQR	-	14082	33_1	sp|Q15149|PLEC_HUMAN
SLVNLGGSKSISISVAR	-	32793	7_6	sp|P04264|K2C1_HUMAN
QTWPHWK	-	12444	97_1	sp|O43795|MYO1B_HUMAN
GISHVIVDEIHER	-	28981	125_1	sp|Q08211|DHX9_HUMAN
NMQDMVEDYR	Oxidation (M)@5M	23351;23350	7_6	sp|P04264|K2C1_HUMAN
QLSAQSYGVTSSTAR	-	30336	114_1	sp|P49790|NU153_HUMAN
GYFDEEMNR	-	18068	33_1	sp|Q15149|PLEC_HUMAN
GLAVFISDIR	-	15752	25_1	sp|O94973|AP2A2_HUMAN
LTEMETLQSQLMAEK	Oxidation (M)@4M	34377	29_2	sp|P35579|MYH9_HUMAN
LETLTNQFSDSK	-	25426	43_1	sp|Q8IUD2|RB6I2_HUMAN
TTGIVMDSGDGVTHTVPIYEGYALPHAILR	-	46704;46703	20_1	sp|P60709|ACTB_HUMAN
HEMPPHIYAITDTAYR	-	36868;36869;36867	29_2	sp|P35579|MYH9_HUMAN
GNTSGSHIVNHLVR	-	28629	64_1	sp|Q92900|RENT1_HUMAN
VQAQAEQGQQELK	-	27685	67_1	sp|Q9BW19|KIFC1_HUMAN
LNDLEEALQQAKEDLAR	Deamidated (NQ)@2N	37563	7_5	sp|P35908|K22E_HUMAN
SCDKTHTCPPCPAPELLGGPSVFLFPPKPK	Carbamidomethyl (C)@2C;Carbamidomethyl (C)@8C;Carbamidomethyl (C)@11C	46929;46930	77_1	sp|P01857|IGHG1_HUMAN
AALAEALR	-	7635	162_1	sp|Q32P44|EMAL3_HUMAN
YEDEINKR	-	14942	7_2	sp|P02538|K2C6A_HUMAN
VGGSGVNVNAK	Deamidated (NQ)@9N	13023	121_1	sp|Q09666|AHNK_HUMAN
ARSDEGQLSPATR	-	25591	33_1	sp|Q15149|PLEC_HUMAN
DGQVINETSQHHDDLE	-	35544;35543	7_4	sp|P08670|VIME_HUMAN
AELNEFLTR	-	15797	113_1	sp|P23396|RS3_HUMAN
LFSWIVNR	-	13932	136_1	sp|Q8WXR4|MYO3B_HUMAN
SGVSLAALK	-	8439	14_1	sp|P16402|H13_HUMAN
TRLQQELDDLLVDLDHQR	-	41053	29_2	sp|P35579|MYH9_HUMAN
TTNFAGILSQGLR	-	25293	109_1	sp|P09874|PARP1_HUMAN
EAIDSPVSFLALHNQIR	-	36756;36757	64_1	sp|Q92900|RENT1_HUMAN
VKLQEMEGTVK	-	21531	29_2	sp|P35579|MYH9_HUMAN
VLETKWTLLQEQGTK	-	34477	7_2	sp|P02538|K2C6A_HUMAN
QPLWNHLLNYYK	-	30940	64_1	sp|Q92900|RENT1_HUMAN
GDFLFSSDHLIEMATK	-	35079	97_1	sp|O43795|MYO1B_HUMAN
VAVFGAGGVGK	-	11848	104_1	sp|Q96HU8|DIRA2_HUMAN
STTPDITGYR	-	16354	92_1	sp|P02751|FINC_HUMAN
VLSSSETPAR	-	14242	152_1	sp|Q8WUI4|HDAC7_HUMAN
FMLQDVIDLR	-	21120	151_1	sp|O43432|IF4G3_HUMAN
SVVSDLEADDVK	-	22009	72_2	sp|P11388|TOP2A_HUMAN
EMDEAATAEER	-	21179	133_1	sp|Q04637|IF4G1_HUMAN
GNGTQPVLSGTGEETVR	Deamidated (NQ)@5Q	33108	70_2	sp|Q9Y597|KCTD3_HUMAN
GEGPEVDVNLPK	-	21256	121_1	sp|Q09666|AHNK_HUMAN
LQLEETDHQK	-	20810	33_1	sp|Q15149|PLEC_HUMAN
EMEAELEDER	-	21135;21136	29_2	sp|P35579|MYH9_HUMAN
AGVVGPELHEQLLSAEK	-	34518;34522	33_1	sp|Q15149|PLEC_HUMAN
LLGPSFESYLLPELTR	-	35515	126_1	sp|Q99814|EPAS1_HUMAN
NQAAIQGRPPYAASAEEVAK	-	39269	71_1	sp|Q9NZB2|F120A_HUMAN
EMVLAQEESAR	-	21554	43_1	sp|Q8IUD2|RB6I2_HUMAN
ISLTSLHSASSNTSLSGHR	-	37530	70_1	sp|Q8TBC3|SHKB1_HUMAN
GWLYYEAGQR	-	20875	33_1	sp|Q15149|PLEC_HUMAN
ITGYIIK	-	7475	92_1	sp|P02751|FINC_HUMAN
LPPPPDIK	-	9356	36_2	sp|P51114|FXR1_HUMAN
TASTPTPPQTGGGLEPQANGETPQVAVIVRPDDR	Deamidated (NQ)@24Q	47236	133_1	sp|Q04637|IF4G1_HUMAN
KYYLHDDR	-	16321	15_1	sp|Q9Y2W1|TR150_HUMAN
SLVPAAELLESR	-	22300	33_1	sp|Q15149|PLEC_HUMAN
CMLQDREDQSILCTGESGAGK	Carbamidomethyl (C)@1C;Deamidated (NQ)@4Q;Deamidated (NQ)@9Q;Carbamidomethyl (C)@13C	42540	29_1	sp|P35580|MYH10_HUMAN
KPGDLSDELR	-	16982	96_1	sp|Q13435|SF3B2_HUMAN
LYQEVEIASVDAFQGR	-	35338	64_1	sp|Q92900|RENT1_HUMAN
DKLESEMEDAYHEHQANLLR	-	43291;43292	57_1	sp|P23246|SFPQ_HUMAN
DFQTINLNR	-	16693	70_2	sp|Q9Y597|KCTD3_HUMAN
QQNQYQASYNQSFSSQPHQVEQTELQQEQLQTVVGTYHGSPDQSHQVTGNHQQPPQQNTGFPR	Deamidated (NQ)@52Q	47706	128_1	sp|Q14444|CAPR1_HUMAN
LISLFQAMK	-	14385	33_1	sp|Q15149|PLEC_HUMAN
VDTNAPDLSLEGPEGK	-	31927	121_1	sp|Q09666|AHNK_HUMAN
VELQELNDR	-	16536	7_4	sp|P08670|VIME_HUMAN
FASFIDKVR	-	15478	7_2	sp|P02538|K2C6A_HUMAN
LNDLEDALQQAK	-	24688	7_6	sp|P04264|K2C1_HUMAN
HHYEQQQEDLAR	-	30260	51_1	sp|Q14839|CHD4_HUMAN
FYVHNDIFR	-	19828	46_1	sp|Q13283|G3BP1_HUMAN
EDGNEEDKENQGDETQGQQPPQR	-	44847	142_1	sp|P67809|YBOX1_HUMAN
GYYSPYSVSGSGSTAGSR	-	34633	33_1	sp|Q15149|PLEC_HUMAN
AYAALAALEK	-	13547	24_1	sp|Q12906|ILF3_HUMAN
RGDLPFVVPR	-	17921	29_2	sp|P35579|MYH9_HUMAN
LKAEAELLQQQK	-	25959	33_1	sp|Q15149|PLEC_HUMAN
ISIPDVDLDLKGPK	-	29148;29149	121_1	sp|Q09666|AHNK_HUMAN
KIYEFTLQR	-	19350;19351	97_1	sp|O43795|MYO1B_HUMAN
EALQSLSQR	-	13840	162_1	sp|Q32P44|EMAL3_HUMAN
FGQGGAGPVGGQGPR	-	24208	57_1	sp|P23246|SFPQ_HUMAN
FTARPLVETIFER	-	30782	42_1	sp|O00139|KIF2A_HUMAN
SFMALSQDIQK	-	21705	128_1	sp|Q14444|CAPR1_HUMAN
ACNQLGQFLQHR	Carbamidomethyl (C)@2C	28080	25_1	sp|O94973|AP2A2_HUMAN
EIKDILIQYDR	-	26151	84_1	sp|P62249|RS16_HUMAN
FSPAGPILSIR	-	17999	23_2	sp|P11940|PABP1_HUMAN
IAIPGLAGAGNSVLLVSNLNPER	-	41714	48_1	sp|P26599|PTBP1_HUMAN
GPEVDIRDPK	-	16856	121_1	sp|Q09666|AHNK_HUMAN
EQADFAVEALAK	-	22563	29_1	sp|P35580|MYH10_HUMAN
VEDMAELTCLNEASVLHNLK	Oxidation (M)@4M;Carbamidomethyl (C)@9C	41974	29_1	sp|P35580|MYH10_HUMAN
QLLQANPILEAFGNAK	-	33635;33636	29_2	sp|P35579|MYH9_HUMAN
ANEHQGIGFLNDPR	-	30579;30580	64_1	sp|Q92900|RENT1_HUMAN
KLEEEQIILEDQNCK	Carbamidomethyl (C)@14C	36389;36386	29_2	sp|P35579|MYH9_HUMAN
DHSSLLQGTLAEHFGVLPGPR	-	41265	160_1	sp|Q5VT52|RPRD2_HUMAN
ELDDATEANEGLSR	-	29350	29_1	sp|P35580|MYH10_HUMAN
TVPQSQTQPLHK	-	24876;24877	18_1	sp|Q96EV2|RBM33_HUMAN
EADQLKQDLQEAR	-	30000	12_1	sp|P35240|MERL_HUMAN
HLQEQLNELK	-	21199	12_1	sp|P35240|MERL_HUMAN
SAEAELQSK	-	11878	33_1	sp|Q15149|PLEC_HUMAN
LKGPQITGPSLEGDLGLK	-	35300;35301	121_1	sp|Q09666|AHNK_HUMAN
TSFTSVSR	-	9584	7_3	sp|P13647|K2C5_HUMAN
QQAGAQGPGSADLEDGEMGK	-	37345	62_1	sp|Q9C0C2|TB182_HUMAN
EKPYFPIPEEYTFIQNVPLEDR	-	45325;45326	27_1	sp|Q00839|HNRPU_HUMAN
KEDALLYQSK	-	19252	39_1	sp|P50402|EMD_HUMAN
YPSPFFVFGEK	-	23387	125_1	sp|Q08211|DHX9_HUMAN
SKELTTEIDNNIEQISSYK	Deamidated (NQ)@10N	41096	2_4	sp|P13645|K1C10_HUMAN
ISMPEVDLNLKGPK	-	29916	121_1	sp|Q09666|AHNK_HUMAN
AIYEVLFR	-	13250	33_1	sp|Q15149|PLEC_HUMAN
DADLLDVESK	-	16162	47_1	sp|Q86SQ0|PHLB2_HUMAN
APQFQESVGSFR	-	24551	160_1	sp|Q5VT52|RPRD2_HUMAN
KLVNTINPGAR	-	18823	64_1	sp|Q92900|RENT1_HUMAN
VDINAPDVGVQGPDWHLK	-	37602;37603	121_1	sp|Q09666|AHNK_HUMAN
FLSNGHVTIPGQQDKDMFQETMEAMR	Deamidated (NQ)@4N;Oxidation (M)@17M;Deamidated (NQ)@19Q	46435	29_2	sp|P35579|MYH9_HUMAN
VISGVLQLGNIVFKK	-	31433	29_2	sp|P35579|MYH9_HUMAN
TIAPQNAPR	-	12044	90_1	sp|Q9NYF8|BCLF1_HUMAN
NLVDNITGQR	-	16990	33_1	sp|Q15149|PLEC_HUMAN
ISMPDFDLHLK	-	23326;23325	121_1	sp|Q09666|AHNK_HUMAN
QAQQERDELADEIANSSGK	-	39523;39524	29_2	sp|P35579|MYH9_HUMAN
QAQQERDELADEIANSSGK	Gln->pyro-Glu (N-term Q)@N_term	39285	29_2	sp|P35579|MYH9_HUMAN
NNNQQLAQLQK	-	22798	132_1	sp|Q9Y2A7|NCKP1_HUMAN
KMQQNIQELEEQLEEEESAR	-	43619;43618	29_2	sp|P35579|MYH9_HUMAN
GGYDGYRPSFSNTPNSGYTQSQFSAPR	-	46223;46224	128_1	sp|Q14444|CAPR1_HUMAN
GATGECNISER	Carbamidomethyl (C)@6C	19198	70_2	sp|Q9Y597|KCTD3_HUMAN
AHYTHSDYQYSQR	-	32176	141_1	sp|Q99959|PKP2_HUMAN
ALEEAMEQKAELER	-	32008;32009	29_2	sp|P35579|MYH9_HUMAN
GHYTEGAELVDSVLDVVR	-	37595	13_1	sp|Q9BVA1|TBB2B_HUMAN
VTQDELKEVFEDAAEIR	-	38108	40_1	sp|P19338|NUCL_HUMAN
ELQAQIAELQEDFESEK	-	38354	29_1	sp|P35580|MYH10_HUMAN
QEQALLEEIER	Gln->pyro-Glu (N-term Q)@N_term	24180	33_1	sp|Q15149|PLEC_HUMAN
EAGQCFESFLVVR	Carbamidomethyl (C)@5C	29927;29926	75_1	sp|Q9HCE1|MOV10_HUMAN
ALAAAGYDVEK	-	16249	14_1	sp|P16402|H13_HUMAN
VIQEIVDK	-	11338	36_1	sp|P51116|FXR2_HUMAN
DVIEEHGPSEK	-	20776	36_2	sp|P51114|FXR1_HUMAN
EMIMSVLDTK	-	18253	135_1	sp|Q9H694|BICC1_HUMAN
ASLEELQSVHSER	-	28454;28453	152_1	sp|Q8WUI4|HDAC7_HUMAN
ISMPDVDLHLK	-	21708;21709	121_1	sp|Q09666|AHNK_HUMAN
DETGELSSADEK	-	22142	64_1	sp|Q92900|RENT1_HUMAN
LDYILGLK	-	11079	158_1	sp|P46781|RS9_HUMAN
FPVTDAVNK	-	12665	33_1	sp|Q15149|PLEC_HUMAN
TEMEDLMSSKDDVGK	-	32724;32725	29_2	sp|P35579|MYH9_HUMAN
LDSELKNMQDMVEDYR	Oxidation (M)@8M;Oxidation (M)@11M	38509;38510	7_6	sp|P04264|K2C1_HUMAN
NVEGQDMLYQSLK	-	29474	19_1	sp|P63010|AP2B1_HUMAN
LLFNDVQTLK	-	19117	33_1	sp|Q15149|PLEC_HUMAN
LNEQYEHASIHLWDLLEGK	-	41910;41911	128_1	sp|Q14444|CAPR1_HUMAN
QILGVIDK	-	9625	128_1	sp|Q14444|CAPR1_HUMAN
ISMPDIDFNLK	-	22595	121_1	sp|Q09666|AHNK_HUMAN
YCIFDLATGK	Carbamidomethyl (C)@2C	18979	65_1	sp|O95071|UBR5_HUMAN
QSVEADINGLR	Deamidated (NQ)@8N	19553	2_4	sp|P13645|K1C10_HUMAN
VPVDVAYQR	-	14246	33_1	sp|Q15149|PLEC_HUMAN
NLYIISVK	-	11504	120_1	sp|P62829|RL23_HUMAN
GGELVYTDSEAR	-	22729	33_1	sp|Q15149|PLEC_HUMAN
ALEEALEAKEEFER	-	32345;32342	29_1	sp|P35580|MYH10_HUMAN
VTAPDVDLHLK	-	19740;19743;19742	121_1	sp|Q09666|AHNK_HUMAN
ILNEMRDQYEK	-	27136	2_3	sp|Q04695|K1C17_HUMAN
TVLELQYVLDK	-	23526	128_1	sp|Q14444|CAPR1_HUMAN
FVSELWKDVDR	-	25772;25775	29_2	sp|P35579|MYH9_HUMAN
FNEENYGVK	-	16006	147_1	sp|Q8WWM7|ATX2L_HUMAN
SIFQHIQSAQSQR	-	29610	15_1	sp|Q9Y2W1|TR150_HUMAN
LGFHLPLEVAYQR	-	29980;29981	33_1	sp|Q15149|PLEC_HUMAN
SAYEFYHALDSENMTK	Deamidated (NQ)@13N	36670	126_1	sp|Q99814|EPAS1_HUMAN
YGVIIVGNPK	-	14725	64_1	sp|Q92900|RENT1_HUMAN
GGGGGGYGSGGSSYGSGGGSYGSGGGGGGGR	-	42838;42837	7_6	sp|P04264|K2C1_HUMAN
LLTYNSLYK	-	16504	75_1	sp|Q9HCE1|MOV10_HUMAN
IPQLLLER	-	12433	102_1	sp|Q7L2E3|DHX30_HUMAN
YGDYDPSVHKR	-	24055;24056	12_1	sp|P35240|MERL_HUMAN
IEGDNENKLPR	-	22284;22283	36_2	sp|P51114|FXR1_HUMAN
GAEAANVTGPGGVPVQGSK	-	32975	142_1	sp|P67809|YBOX1_HUMAN
VSIYEAMR	-	12058	33_1	sp|Q15149|PLEC_HUMAN
GALQYLVPILTQTLTK	-	34209	100_1	sp|Q14974|IMB1_HUMAN
APILIATDVASR	-	20351	129_1	sp|P17844|DDX5_HUMAN
GFFDPNTHENLTYLQLLER	-	42033;42032	33_1	sp|Q15149|PLEC_HUMAN
VLVEGPLNNLR	-	20263	64_1	sp|Q92900|RENT1_HUMAN
DINWDSSQWQPLIQDR	-	38261	64_1	sp|Q92900|RENT1_HUMAN
AGAISASGPELQGAGHSK	-	31864;31866	121_1	sp|Q09666|AHNK_HUMAN
LLEAQACTGGIIDPSTGERFPVTDAVNK	Carbamidomethyl (C)@7C	46286	33_1	sp|Q15149|PLEC_HUMAN
GYFSEEMNR	-	17081	33_1	sp|Q15149|PLEC_HUMAN
ITELIGYHPEELLGR	-	33865	126_1	sp|Q99814|EPAS1_HUMAN
QSVEADINGLRR	-	24692	2_4	sp|P13645|K1C10_HUMAN
FSKVEDMAELTCLNEASVLHNLK	Carbamidomethyl (C)@12C	44957	29_1	sp|P35580|MYH10_HUMAN
YALTGDEVK	-	12822	5_1	sp|P62701|RS4X_HUMAN
GCENLNIVQDK	Carbamidomethyl (C)@2C	22471	11_1	sp|Q7Z417|NUFP2_HUMAN
NVVLPTETEVAPAK	-	27992	61_1	sp|P27816|MAP4_HUMAN
HGGGGGGFGGGGFGSR	-	23497	7_5	sp|P35908|K22E_HUMAN
AGVLAHLEEER	-	20252;20250	29_1	sp|P35580|MYH10_HUMAN
ENPSATLEDLEKPGVDEEPQHVLLR	-	45780;45779	64_1	sp|Q92900|RENT1_HUMAN
RPELEDSTLR	-	20009	33_1	sp|Q15149|PLEC_HUMAN
LLEGEDAHLSSSQFSSGSQSSR	-	42055	2_2	sp|P02533|K1C14_HUMAN
HSQAVEELAEQLEQTK	-	35597	29_2	sp|P35579|MYH9_HUMAN
EGLTSIEEVTK	-	19660	33_1	sp|Q15149|PLEC_HUMAN
YLTLDGFDAMFR	-	27428	93_1	sp|Q7L576|CYFP1_HUMAN
GEGPEVDVTLPK	-	20817	121_1	sp|Q09666|AHNK_HUMAN
SLGYAYVNFQQPADAER	-	37079	23_2	sp|P11940|PABP1_HUMAN
SFSTASAITPSVSR	-	26291	7_3	sp|P13647|K2C5_HUMAN
GLFDEEMNEILTDPSDDTK	-	40557	33_1	sp|Q15149|PLEC_HUMAN
LLNENSYVPR	-	19631	82_1	sp|P02786|TFR1_HUMAN
NDSWGSFDLR	-	19293	11_1	sp|Q7Z417|NUFP2_HUMAN
KVPGVTAIELDEDTGTFR	-	37384;37383	36_2	sp|P51114|FXR1_HUMAN
QDVDNASLAR	-	15658	7_4	sp|P08670|VIME_HUMAN
HEAEFYGITPLVR	-	29661	70_2	sp|Q9Y597|KCTD3_HUMAN
SYTITGLQPGTDYK	-	29997	92_1	sp|P02751|FINC_HUMAN
GAPIETLGYHSASNR	-	30659;30660	160_1	sp|Q5VT52|RPRD2_HUMAN
TAITVEHLAIK	-	19281	60_1	sp|Q9NR30|DDX21_HUMAN
SNFLFTK	-	8779	126_1	sp|Q99814|EPAS1_HUMAN
AVVESCLLEQDR	Carbamidomethyl (C)@6C	26518	144_1	sp|Q6ZW76|ANKS3_HUMAN
FAQHGTFEYEYSQR	-	34271;34274;34273;34272	57_1	sp|P23246|SFPQ_HUMAN
SSSVGSSSSYPISPAVSR	-	34130	33_1	sp|Q15149|PLEC_HUMAN
KIEVVMAEPLEK	-	25549	98_1	sp|O94915|FRYL_HUMAN
QVEDEKNSFR	Gln->pyro-Glu (N-term Q)@N_term	20607	29_2	sp|P35579|MYH9_HUMAN
NLPIYSENIIEMYR	-	34132	29_1	sp|P35580|MYH10_HUMAN
TTISVAHLLAAR	-	21238	45_1	sp|Q8NCA5|FA98A_HUMAN
KASLEELQSVHSER	-	31388	152_1	sp|Q8WUI4|HDAC7_HUMAN
VESEIKVPDVELK	-	28462;28463	121_1	sp|Q09666|AHNK_HUMAN
GGVTGSPEASISGSK	-	23930	121_1	sp|Q09666|AHNK_HUMAN
EAQAVPATLPELEATK	-	32431	33_1	sp|Q15149|PLEC_HUMAN
HLISVCADNNHVR	Carbamidomethyl (C)@6C	29729	70_1	sp|Q8TBC3|SHKB1_HUMAN
IAQLEEQLDNETKER	-	35178;35179	29_2	sp|P35579|MYH9_HUMAN
GGGGSFGYSYGGGSGGGFSASSLGGGFGGGSR	-	45231;45232	110_1	sp|P35527|K1C9_HUMAN
LQAALDDEEAGGRPAMEPGNGSLDLGGDSAGR	-	46614	27_1	sp|Q00839|HNRPU_HUMAN
AAVDAGFVPNDMQVGQTGK	Deamidated (NQ)@10N	36651	32_1	sp|P13804|ETFA_HUMAN
ADFCIIHYAGK	Carbamidomethyl (C)@4C	22646	29_1	sp|P35580|MYH10_HUMAN
ELPIAPSHVIEMSSSR	-	34104	18_1	sp|Q96EV2|RBM33_HUMAN
NYSPYYNTIDDLKDQIVDLTVGNNK	-	46107	110_1	sp|P35527|K1C9_HUMAN
KMEDSVGCLETAEEVK	Oxidation (M)@2M;Carbamidomethyl (C)@8C	35609	29_2	sp|P35579|MYH9_HUMAN
KVPQVSTPTLVEVSR	-	31909;31908	37_1	sp|P02768|ALBU_HUMAN
FLSNGHVTIPGQQDK	Deamidated (NQ)@4N	31928	29_2	sp|P35579|MYH9_HUMAN
SLQEEHVAVAQLR	-	28305;28304	33_1	sp|Q15149|PLEC_HUMAN
FADLSEAANR	-	15826	7_4	sp|P08670|VIME_HUMAN
EGAFSNFPISEETIK	-	32443	60_1	sp|Q9NR30|DDX21_HUMAN
HGVQELEIELQSQLSK	-	35568;35567	110_1	sp|P35527|K1C9_HUMAN
LSAAEEIQGDGPK	-	23288	83_1	sp|Q86TB9|PATL1_HUMAN
VLYQVEGFVDK	-	22743	97_1	sp|O43795|MYO1B_HUMAN
LAAQSCALSLVR	Carbamidomethyl (C)@6C	22459	125_1	sp|Q08211|DHX9_HUMAN
VSMPDVELNLK	-	20958	121_1	sp|Q09666|AHNK_HUMAN
SELVANNVTLPAGEQR	-	33016	54_1	sp|P42167|LAP2B_HUMAN
ANDQEPCGWWLAK	Carbamidomethyl (C)@7C	30698	36_2	sp|P51114|FXR1_HUMAN
SSPVVIDASTAIDAPSNLR	-	36827;36825	92_1	sp|P02751|FINC_HUMAN
LNDLEEALQQAK	-	25093	7_5	sp|P35908|K22E_HUMAN
NSLEDLTAEDFR	-	26236	65_1	sp|O95071|UBR5_HUMAN
EQLEEEEEAK	-	20568	29_2	sp|P35579|MYH9_HUMAN
EQGVLSFWR	-	16719	59_1	sp|P05141|ADT2_HUMAN
VPVDVAYR	-	10668	33_1	sp|Q15149|PLEC_HUMAN
NMDSMPELQK	-	19168	64_1	sp|Q92900|RENT1_HUMAN
IDVDAPDIDIHGPDAK	-	32847	121_1	sp|Q09666|AHNK_HUMAN
LLEAQIATGGIIDPEESHRLPVEVAYK	-	46253	33_1	sp|Q15149|PLEC_HUMAN
GPPQSPVFEGVYNNSR	-	33998	147_1	sp|Q8WWM7|ATX2L_HUMAN
TFTWLVGK	-	11568	124_1	sp|O00159|MYO1C_HUMAN
QVEDEKNSFR	-	21182;21183	29_2	sp|P35579|MYH9_HUMAN
CVEDPETGLR	Carbamidomethyl (C)@1C	18539	33_1	sp|Q15149|PLEC_HUMAN
AGVAAPATQVAQVTLQSVQR	-	38162;38164;38161	33_1	sp|Q15149|PLEC_HUMAN
SVDGSPTTAFTVLECEGSR	Carbamidomethyl (C)@15C	38442	70_1	sp|Q8TBC3|SHKB1_HUMAN
NALNMYEAR	-	15439	135_1	sp|Q9H694|BICC1_HUMAN
KQELEEILHDLESR	-	33846	29_1	sp|P35580|MYH10_HUMAN
VINQYQVVKPTAER	-	31983	127_1	sp|Q14694|UBP10_HUMAN
TVGQLYKEQLAK	-	25299;25298	29_2	sp|P35579|MYH9_HUMAN
LFVGNLPADITEDEFKR	-	37674;37676	57_1	sp|P23246|SFPQ_HUMAN
NIHINPHFK	-	16673	18_1	sp|Q96EV2|RBM33_HUMAN
ISMPGFKGEGPDVDVNLPK	-	38250	121_1	sp|Q09666|AHNK_HUMAN
AQDVDATNPNYEIMCMIR	Carbamidomethyl (C)@15C	40242	42_1	sp|O00139|KIF2A_HUMAN
QLLLTPNAVVIVEDAK	-	33562	124_1	sp|O00159|MYO1C_HUMAN
AAVDAGFVPNDMQVGQTGK	Oxidation (M)@12M	36960	32_1	sp|P13804|ETFA_HUMAN
ELLLPNWQGSGSHGLTIAQR	-	40656;40655	121_1	sp|Q09666|AHNK_HUMAN
GGSGGSHGGGSGFGGESGGSYGGGEEASGSGGGYGGGSGK	-	46761	110_1	sp|P35527|K1C9_HUMAN
FVNLFPEVKPTIQDVLR	-	38483	25_1	sp|O94973|AP2A2_HUMAN
VGSTSENITQK	-	18161	21_1	sp|O00571|DDX3X_HUMAN
TGYGELNGNAGER	Deamidated (NQ)@7N	24107	11_1	sp|Q7Z417|NUFP2_HUMAN
FSMPGFKGEGPDVDVNLPK	-	38724	121_1	sp|Q09666|AHNK_HUMAN
IAEFTTNLTEEEEK	-	32146	29_2	sp|P35579|MYH9_HUMAN
DINESDEVEVYSR	-	30301	161_1	sp|Q06787|FMR1_HUMAN
QTLSIYQALK	-	18202	33_1	sp|Q15149|PLEC_HUMAN
IEGEMQVPDVDIR	-	28883	121_1	sp|Q09666|AHNK_HUMAN
KVIQYLAYVASSHK	-	31269	29_2	sp|P35579|MYH9_HUMAN
TEMEDLMSSKDDVGK	Oxidation (M)@3M;Oxidation (M)@7M	33422;33423	29_2	sp|P35579|MYH9_HUMAN
SMMQDREDQSILCTGESGAGK	Carbamidomethyl (C)@13C	41945	29_2	sp|P35579|MYH9_HUMAN
VLVDQTTGLSR	-	19044	122_1	sp|Q15717|ELAV1_HUMAN
MQQNIQELEEQLEEEESAR	-	42302;42303	29_2	sp|P35579|MYH9_HUMAN
ADVVVSGPK	-	9203	121_1	sp|Q09666|AHNK_HUMAN
AGTLSITEFADMLSGNAGGFR	-	39900	33_1	sp|Q15149|PLEC_HUMAN
QTALVELVK	-	12984	37_1	sp|P02768|ALBU_HUMAN
LASDLLEWIR	-	20029	8_1	sp|P12814|ACTN1_HUMAN
TLATDILMGVLK	-	21961	69_1	sp|O43143|DHX15_HUMAN
VLQALGSEPIQYAVPVVK	-	36787	124_1	sp|O00159|MYO1C_HUMAN
VEDMAELTCLNEASVLHNLK	Carbamidomethyl (C)@9C	41825	29_1	sp|P35580|MYH10_HUMAN
ESADPLGAWLQDAR	-	29585	33_1	sp|Q15149|PLEC_HUMAN
DIPGLTDTTVPR	-	22292	49_1	sp|P62753|RS6_HUMAN
VFDEFKPLVEEPQNLIK	-	38869	37_1	sp|P02768|ALBU_HUMAN
DAHQSLLATR	-	16399	89_1	sp|P11498|PYC_HUMAN
SLNNQFASFIDK	Deamidated (NQ)@4N	25495	7_6	sp|P04264|K2C1_HUMAN
QLLPMLLQGTSIFTAPK	-	35890	75_1	sp|Q9HCE1|MOV10_HUMAN
IGGIGTVPVGR	-	13676;13675	10_1	sp|P68104|EF1A1_HUMAN
YAPLHLVPLIER	-	26590	93_1	sp|Q7L576|CYFP1_HUMAN
ADIDVSGPSVDTDAPDLDIEGPEGK	-	44077	121_1	sp|Q09666|AHNK_HUMAN
QTAQQIVSHVQNK	Gln->pyro-Glu (N-term Q)@N_term	27879	71_1	sp|Q9NZB2|F120A_HUMAN
LAADDFRIK	-	14299	63_1	sp|O76015|KRT38_HUMAN
LLDQCDLSTSR	Carbamidomethyl (C)@5C	23064	70_2	sp|Q9Y597|KCTD3_HUMAN
IAGDYVSEEVWYR	-	30911	25_1	sp|O94973|AP2A2_HUMAN
LLEAQIATGGIIDPVHSHR	-	38632;38634	33_1	sp|Q15149|PLEC_HUMAN
SLFSPQNTLAAPTGHPPTSGVEK	-	42332	160_1	sp|Q5VT52|RPRD2_HUMAN
ISFPWNEIR	-	18107	12_1	sp|P35240|MERL_HUMAN
FGPLFVR	-	8145	58_1	sp|Q8WV60|PTCD2_HUMAN
ISIPDVGLHLK	-	19162	121_1	sp|Q09666|AHNK_HUMAN
GSLGGGFSSGGFSGGSFSR	-	33210	2_4	sp|P13645|K1C10_HUMAN
IAELLENVTLIHKPVSLQPR	-	41659	127_1	sp|Q14694|UBP10_HUMAN
VLDELTLTK	-	13846	2_4	sp|P13645|K1C10_HUMAN
ELIDALTAEILR	-	24672	154_1	sp|Q8N0Z3|SPICE_HUMAN
VLDTKWTLLQEQGTK	-	34226;34225	7_3	sp|P13647|K2C5_HUMAN
TPEGISEEQR	-	17526	47_1	sp|Q86SQ0|PHLB2_HUMAN
IGQLEEQLEQEAK	-	29238	29_1	sp|P35580|MYH10_HUMAN
TSDSPWFLSGSETLGR	-	33862	65_1	sp|O95071|UBR5_HUMAN
VVPSASQLFVR	-	19574	70_1	sp|Q8TBC3|SHKB1_HUMAN
FSMPSLK	-	7499	121_1	sp|Q09666|AHNK_HUMAN
LFVGNLPADITEDEFK	-	35041	57_1	sp|P23246|SFPQ_HUMAN
IPILLIQQPGK	-	20146	145_1	sp|Q99575|POP1_HUMAN
GEVDVSLANVEGDLK	-	30032	121_1	sp|Q09666|AHNK_HUMAN
NMQDMVEDYR	Oxidation (M)@2M	23349	7_6	sp|P04264|K2C1_HUMAN
IKFEMEQNLR	Oxidation (M)@5M	23586	110_1	sp|P35527|K1C9_HUMAN
VTWAPPPSIDLTNFLVR	-	37033	92_1	sp|P02751|FINC_HUMAN
KMEDSVGCLETAEEVK	Carbamidomethyl (C)@8C	35332	29_2	sp|P35579|MYH9_HUMAN
AELELELGR	-	13767	33_1	sp|Q15149|PLEC_HUMAN
KLEGDSTDLSDQIAELQAQIAELK	-	44752;44751	29_2	sp|P35579|MYH9_HUMAN
ISMPDVGLNLK	-	18960	121_1	sp|Q09666|AHNK_HUMAN
IPSEQEQLR	-	16017	64_1	sp|Q92900|RENT1_HUMAN
SAAMTLNER	-	12724	90_1	sp|Q9NYF8|BCLF1_HUMAN
STGSATSLASQGER	-	24503	80_1	sp|Q5SW79|CE170_HUMAN
FLEQQNQVLQTKWELLQQVDTSTR	-	46203	7_6	sp|P04264|K2C1_HUMAN
LQQELDDLLVDLDHQR	-	37439;37436;37438;37437;37435	29_2	sp|P35579|MYH9_HUMAN
LNQVCATHQHFESR	Carbamidomethyl (C)@5C	33625;33624	97_1	sp|O43795|MYO1B_HUMAN
LASYLDKVQALEEANNDLENK	-	42764;42763	110_1	sp|P35527|K1C9_HUMAN
HQSFVLVGETGSGK	-	27363	69_1	sp|O43143|DHX15_HUMAN
LEGGEVDLKGPK	-	20855	121_1	sp|Q09666|AHNK_HUMAN
LAATNALLNSLEFTK	-	31244	100_1	sp|Q14974|IMB1_HUMAN
FSHLTSLPQQLPSQQLMSK	-	40577	148_1	sp|Q6PKG0|LARP1_HUMAN
SGGGFSSGSAGIINYQR	-	32222	7_6	sp|P04264|K2C1_HUMAN
LKDVLLQVDDER	-	27262	29_2	sp|P35579|MYH9_HUMAN
SQGGVQPIPSQGGK	-	24158	71_1	sp|Q9NZB2|F120A_HUMAN
GGQIGLQAPGLSVSGPQGHLESGSGK	-	43191	121_1	sp|Q09666|AHNK_HUMAN
HEMPPHIYAITDTAYR	Oxidation (M)@3M	37109;37108;37107	29_2	sp|P35579|MYH9_HUMAN
QFMAETQFTSGEK	-	28966	128_1	sp|Q14444|CAPR1_HUMAN
ANVDISAPK	-	10539	121_1	sp|Q09666|AHNK_HUMAN
DDGTGQLLLPLSDAR	-	30628	33_1	sp|Q15149|PLEC_HUMAN
QREMEEQMR	-	20664;20663	57_1	sp|P23246|SFPQ_HUMAN
AEMEVLLASK	-	15742	33_1	sp|Q15149|PLEC_HUMAN
RHPDYSVVLLLR	-	27994	37_1	sp|P02768|ALBU_HUMAN
MHPALSAFPSNIFYEGSLQNGVTAADR	Deamidated (NQ)@20N	46082	64_1	sp|Q92900|RENT1_HUMAN
SFYTAIAQAFLSNEK	-	32824	65_1	sp|O95071|UBR5_HUMAN
AGLSQSLFER	-	16254	64_1	sp|Q92900|RENT1_HUMAN
HVINFDLPSDIEEYVHR	-	39440	21_1	sp|O00571|DDX3X_HUMAN
ISLGLPVGAVINCADNTGAK	Carbamidomethyl (C)@13C	37774	120_1	sp|P62829|RL23_HUMAN
GSLDYRPLTTADPIDEHR	-	39040;39039;39041	42_1	sp|O00139|KIF2A_HUMAN
GGVQVPAVDISSSLGGR	-	31122	121_1	sp|Q09666|AHNK_HUMAN
TQLEELEDELQATEDAK	-	37628;37627	29_1	sp|P35580|MYH10_HUMAN
NMDPLNDNIATLLHQSSDKFVSELWK	-	46414;46415	29_2	sp|P35579|MYH9_HUMAN
AIGGGLSSVGGGSSTIK	-	27419	7_2	sp|P02538|K2C6A_HUMAN
VDIDVPDVNIEGPEGK	-	32974	121_1	sp|Q09666|AHNK_HUMAN
EAIEGTYIDKK	-	21677	17_1	sp|P62280|RS11_HUMAN
LQVELDNVTGLLSQSDSK	-	37356	29_2	sp|P35579|MYH9_HUMAN
AEVVETTQVYTEEETR	Deamidated (NQ)@8Q	36316	33_1	sp|Q15149|PLEC_HUMAN
AVMDDFAAFVEK	-	24245	37_1	sp|P02768|ALBU_HUMAN
GFSSGSAVVSGGSR	-	21283	7_5	sp|P35908|K22E_HUMAN
QKEMDEAATAEER	-	29072	133_1	sp|Q04637|IF4G1_HUMAN
NWPSRPYLFLDSTHK	-	35933;35932	97_1	sp|O43795|MYO1B_HUMAN
KLVWVPSDK	-	15137	29_2	sp|P35579|MYH9_HUMAN
DLLPSDMAVALLEAQAGTGHIIDPATSAR	-	46207	33_1	sp|Q15149|PLEC_HUMAN
SNLGSVVLQLK	-	18003	69_1	sp|O43143|DHX15_HUMAN
QVQVALETAQR	-	20895	33_1	sp|Q15149|PLEC_HUMAN
GAPVGGHILSYLLEK	-	30290;30289	124_1	sp|O00159|MYO1C_HUMAN
LDPHLVLDQLR	-	23442;23443	29_1	sp|P35580|MYH10_HUMAN
LPDAYER	-	8979	143_1	sp|P11413|G6PD_HUMAN
VTNILMLK	-	11020	4_1	sp|Q9UKA9|PTBP2_HUMAN
SVGEVMAIGR	-	13493	86_1	sp|P31327|CPSM_HUMAN
NFINNPLAQADWAAK	-	32503;32504	29_2	sp|P35579|MYH9_HUMAN
MSLLQLVEILQSK	Oxidation (M)@1M	29314	124_1	sp|O00159|MYO1C_HUMAN
EFNPTKPLLSVNK	-	28524	147_1	sp|Q8WWM7|ATX2L_HUMAN
THIETVINALK	-	20759	25_1	sp|O94973|AP2A2_HUMAN
GYSFTTTAER	-	17085	20_1	sp|P60709|ACTB_HUMAN
TTTAAAVASTGPSSR	-	25284	61_1	sp|P27816|MAP4_HUMAN
TSQNSELNNMQDLVEDYKK	Oxidation (M)@10M	41677	7_5	sp|P35908|K22E_HUMAN
EMEAELEDER	Oxidation (M)@2M	21657	29_2	sp|P35579|MYH9_HUMAN
LSIYNALK	-	10760	33_1	sp|Q15149|PLEC_HUMAN
KDAEAWFNEK	-	20706	2_4	sp|P13645|K1C10_HUMAN
GVQGFQDYIEK	-	22254	71_1	sp|Q9NZB2|F120A_HUMAN
EMGEAFAADIPR	-	23029	25_2	sp|O95782|AP2A1_HUMAN
SLEAEILQLQEELASSER	-	38861	29_1	sp|P35580|MYH10_HUMAN
TIVEEVQDGKVISSR	-	32263	2_3	sp|Q04695|K1C17_HUMAN
SGFSSVSVSR	-	13295	7_2	sp|P02538|K2C6A_HUMAN
DSGQWHYFDDNSVSPVNENQIESK	-	45674	149_1	sp|P51784|UBP11_HUMAN
IISLETYNLLR	-	23998	33_1	sp|Q15149|PLEC_HUMAN
GSYGSGGSSYGSGGGSYGSGGGGGGHGSYGSGSSSGGYR	-	46883	7_6	sp|P04264|K2C1_HUMAN
NMDPLNDNIATLLHQSSDKFVSELWK	Oxidation (M)@2M	46442	29_2	sp|P35579|MYH9_HUMAN
QQEELLAEENQR	-	28500	33_1	sp|Q15149|PLEC_HUMAN
SLVEIIEHGLVDEQQK	-	35552	74_1	sp|O75533|SF3B1_HUMAN
ECHLNADTVSSK	Carbamidomethyl (C)@2C	24786	19_1	sp|P63010|AP2B1_HUMAN
SQYEQLAEQNR	-	24920	2_4	sp|P13645|K1C10_HUMAN
ASAVSELSPR	-	13425	15_1	sp|Q9Y2W1|TR150_HUMAN
ASREEILAQAK	-	20026	29_2	sp|P35579|MYH9_HUMAN
LGNIEFKPESR	-	22491	97_1	sp|O43795|MYO1B_HUMAN
GPHVDVSGPDIDIEGPEGK	-	36921;36920	121_1	sp|Q09666|AHNK_HUMAN
VGLAVPILSTVAALR	-	28314	85_1	sp|Q70EL4|UBP43_HUMAN
GMGPGTPAGYGR	-	16683	57_1	sp|P23246|SFPQ_HUMAN
VPLSAYER	-	11068	55_1	sp|Q9UQ35|SRRM2_HUMAN
DSSCIVTSGK	Carbamidomethyl (C)@4C	14482	162_1	sp|Q32P44|EMAL3_HUMAN
VTMQNLNDR	Oxidation (M)@3M	16207	2_2	sp|P02533|K1C14_HUMAN
QSACNLEK	Carbamidomethyl (C)@4C	11481	29_2	sp|P35579|MYH9_HUMAN
SGFEPASLKEEVGEEAIVELVENGK	-	45022;45021	29_2	sp|P35579|MYH9_HUMAN
NSSYFVEWIPNNVK	-	32996	13_1	sp|Q9BVA1|TBB2B_HUMAN
HIANYISGIQTIGHR	-	32642	30_1	sp|Q15393|SF3B3_HUMAN
GDPLGGVISNYLLEK	-	30715	97_1	sp|O43795|MYO1B_HUMAN
VDIDTPDIDIHGPEGK	-	33500;33499	121_1	sp|Q09666|AHNK_HUMAN
SAYEFYHALDSENMTK	-	36650	126_1	sp|Q99814|EPAS1_HUMAN
GGAAVDPDSGLEHSAHVLEK	-	38041	109_1	sp|P09874|PARP1_HUMAN
AYSDPSTGEPATYGELQQR	-	39244	33_1	sp|Q15149|PLEC_HUMAN
FVVLETGGEAGITR	-	27452	157_1	sp|Q7Z2W4|ZCCHV_HUMAN
FNDSEGDDTEETEDYR	-	36971	90_1	sp|Q9NYF8|BCLF1_HUMAN
SHAVFQIILR	-	18852	42_1	sp|O00139|KIF2A_HUMAN
IKGDVDVSVPEVEGK	-	30633	121_1	sp|Q09666|AHNK_HUMAN
DSQDAGGFGPEDR	-	24475	33_1	sp|Q15149|PLEC_HUMAN
ELTTEIDNNIEQISSYK	Deamidated (NQ)@8N;Deamidated (NQ)@9N	38229	2_4	sp|P13645|K1C10_HUMAN
GIYQSLEGAVQAGQLK	-	32310	33_1	sp|Q15149|PLEC_HUMAN
DAEDWFFSK	-	17483	2_3	sp|Q04695|K1C17_HUMAN
MEDSVGCLETAEEVKR	Oxidation (M)@1M;Carbamidomethyl (C)@7C	36073	29_2	sp|P35579|MYH9_HUMAN
ISMPDIDLNLKGPK	-	29915	121_1	sp|Q09666|AHNK_HUMAN
EIIFDLLSVGK	-	20601	98_1	sp|O94915|FRYL_HUMAN
LKESQTQDNITVR	-	29663	64_1	sp|Q92900|RENT1_HUMAN
AIVICPTDEDLKDR	Carbamidomethyl (C)@5C	31971;31970	31_1	sp|Q9BUJ2|HNRL1_HUMAN
KTLEEEAK	-	11434	29_2	sp|P35579|MYH9_HUMAN
DGTIDFTPGSELLITK	-	33195	124_1	sp|O00159|MYO1C_HUMAN
NVSTGDVNVEMNAAPGVDLTQLLNNMR	Oxidation (M)@11M	46042	2_4	sp|P13645|K1C10_HUMAN
QVDQLTNDK	-	14737	7_4	sp|P08670|VIME_HUMAN
FLSNGHVTIPGQQDKDMFQETMEAMR	Deamidated (NQ)@4N;Deamidated (NQ)@13Q	46407	29_2	sp|P35579|MYH9_HUMAN
SGGGGGGGLGSGGSIR	-	20543	110_1	sp|P35527|K1C9_HUMAN
LEEEQIILEDQNCK	Carbamidomethyl (C)@13C	34238	29_2	sp|P35579|MYH9_HUMAN
CCTESLVNR	Carbamidomethyl (C)@1C;Carbamidomethyl (C)@2C	17273	37_1	sp|P02768|ALBU_HUMAN
AVFPSIVGRPR	-	19408	20_1	sp|P60709|ACTB_HUMAN
DPYTGQQISLFQAMQK	-	35831	33_1	sp|Q15149|PLEC_HUMAN
VIVQHPETVGSGPQLFQTFTVHR	-	44515;44513	70_2	sp|Q9Y597|KCTD3_HUMAN
VSHELGPSLR	-	15861	102_1	sp|Q7L2E3|DHX30_HUMAN
ALAAGGYDVEK	-	15830	112_1	sp|P16401|H15_HUMAN
SLLEGEGSSGGGGR	-	21555	2_4	sp|P13645|K1C10_HUMAN
EVVFVEDVK	-	14855	65_1	sp|O95071|UBR5_HUMAN
SSFNLGTIETK	-	19303	114_1	sp|P49790|NU153_HUMAN
LATNTSAPDLK	-	17031	61_1	sp|P27816|MAP4_HUMAN
TVTSATIVYHLAR	-	26942	64_1	sp|Q92900|RENT1_HUMAN
TMLESLIADK	-	16700	93_1	sp|Q7L576|CYFP1_HUMAN
DFSALESQLQDTQELLQEENR	-	43932;43934;43933	29_2	sp|P35579|MYH9_HUMAN
TRLEQEIATYR	-	25348	2_3	sp|Q04695|K1C17_HUMAN
TLDDLFPLR	-	15713	87_1	sp|Q8IZH2|XRN1_HUMAN
TSFLLNLR	-	11939	124_1	sp|O00159|MYO1C_HUMAN
YQEVTNNLEFAK	Deamidated (NQ)@6N	27674;27675	128_1	sp|Q14444|CAPR1_HUMAN
EAVTTIAAYWHGTQAR	-	34493;34490	97_1	sp|O43795|MYO1B_HUMAN
EIETYHNLLEGGQEDFESSGAGK	-	44061;44062	110_1	sp|P35527|K1C9_HUMAN
TVTLVEAIK	-	12218	75_1	sp|Q9HCE1|MOV10_HUMAN
SAFSNLFGGEPLSYTR	-	33963	82_1	sp|P02786|TFR1_HUMAN
SPVPSAFSDQSR	-	22039	55_1	sp|Q9UQ35|SRRM2_HUMAN
DVLLQVDDERR	-	24689	29_2	sp|P35579|MYH9_HUMAN
DAEEWFFTK	-	18448	2_2	sp|P02533|K1C14_HUMAN
LPQPPEVGPQPAR	-	25544	18_1	sp|Q96EV2|RBM33_HUMAN
GGGFGGGSSFGGGSGFSGGGFGGGGFGGGR	-	42981	7_5	sp|P35908|K22E_HUMAN
LTEMETLQSQLMAEK	Oxidation (M)@4M;Oxidation (M)@12M	34655	29_2	sp|P35579|MYH9_HUMAN
TTYGGAAAAVR	-	14000	114_1	sp|P49790|NU153_HUMAN
LTEMETLQSQLMAEK	-	34085;34083	29_2	sp|P35579|MYH9_HUMAN
LPLLAVCDYK	Carbamidomethyl (C)@7C	19148	33_1	sp|Q15149|PLEC_HUMAN
SNILLLGPTGSGK	-	21369;21365	22_1	sp|O76031|CLPX_HUMAN
NVFLLGFIPAK	-	20114	64_1	sp|Q92900|RENT1_HUMAN
VLNGNQQVVDTSLK	Deamidated (NQ)@6Q	29260	11_1	sp|Q7Z417|NUFP2_HUMAN
THEAQIQEMR	-	20873;20874	29_2	sp|P35579|MYH9_HUMAN
FMTTAMYDAR	-	19672	64_1	sp|Q92900|RENT1_HUMAN
VIELPNIQK	-	14510	149_1	sp|P51784|UBP11_HUMAN
VFDLLNRK	-	13089	42_1	sp|O00139|KIF2A_HUMAN
RGPNYTSGYGTNSELSNPSETESER	-	45356	36_2	sp|P51114|FXR1_HUMAN
HATALEELSEQLEQAKR	-	37491	29_1	sp|P35580|MYH10_HUMAN
FLEQQNK	-	10277	7_2	sp|P02538|K2C6A_HUMAN
TTSPEEVHAQPYIAIDWEPEMK	-	44482	149_1	sp|P51784|UBP11_HUMAN
MDVNVGDIDIEGPEGK	Oxidation (M)@1M	33125	121_1	sp|Q09666|AHNK_HUMAN
ALLLSTYIK	-	13578	25_1	sp|O94973|AP2A2_HUMAN
LDNLLLDAQGFLK	-	27794	139_1	sp|Q6P5Z2|PKN3_HUMAN
AIGPHDVLATLLNNLK	-	32817	74_1	sp|O75533|SF3B1_HUMAN
QGNGPVLVCAPSNIAVDQLTEK	Deamidated (NQ)@3N;Carbamidomethyl (C)@9C	42078	64_1	sp|Q92900|RENT1_HUMAN
YQILPLHSQIPR	-	27916	125_1	sp|Q08211|DHX9_HUMAN
AEAESLYQSKYEELQITAGR	-	41826;41827	7_6	sp|P04264|K2C1_HUMAN
DMFQETMEAMR	-	25610	29_2	sp|P35579|MYH9_HUMAN
DAQQVEPEGQEKPSPATVR	-	39210	150_1	sp|Q9Y520|PRC2C_HUMAN
LPPVLVLHLK	-	16970	127_1	sp|Q14694|UBP10_HUMAN
IIGLDQVAGMSETALPGAFK	-	38527;38528	29_2	sp|P35579|MYH9_HUMAN
IFDEILVNAADNK	-	27838	72_1	sp|Q02880|TOP2B_HUMAN
QLEEAEEEAQR	Gln->pyro-Glu (N-term Q)@N_term	23281	29_2	sp|P35579|MYH9_HUMAN
CPENAFFLDHVR	Carbamidomethyl (C)@1C	28997	124_1	sp|O00159|MYO1C_HUMAN
ATGGGLSSVGGGSSTIK	-	27073	7_1	sp|P04259|K2C6B_HUMAN
QEDKDDLDVTELTNEDLLDQLVK	-	45149	54_1	sp|P42167|LAP2B_HUMAN
VLSANHGDPSIQTSGSEQTSPK	-	41355	135_1	sp|Q9H694|BICC1_HUMAN
LANELPDWFQTAK	-	29679	68_1	sp|Q9UDY2|ZO2_HUMAN
SLDLDSIIAEVK	-	22926	7_6	sp|P04264|K2C1_HUMAN
NHMDITTPPLPPVAPEVLR	-	39654	71_1	sp|Q9NZB2|F120A_HUMAN
RQQQLTAMK	-	16140	29_2	sp|P35579|MYH9_HUMAN
QSVEADINGLRR	Deamidated (NQ)@8N	24730	2_4	sp|P13645|K1C10_HUMAN
SSSPAPADIAQTVQEDLR	-	36317	46_1	sp|Q13283|G3BP1_HUMAN
TVLQRPLSLIQGPPGTGK	-	35952;35951	64_1	sp|Q92900|RENT1_HUMAN
YLENQTFR	-	15079	42_1	sp|O00139|KIF2A_HUMAN
SSTPLPTISSSAENTR	-	32029	54_1	sp|P42167|LAP2B_HUMAN
DGSLASNPYSGDLTK	-	29473	101_1	sp|Q14157|UBP2L_HUMAN
VNILSDMHLR	-	19342;19341	36_2	sp|P51114|FXR1_HUMAN
TVLPFSQEFQR	-	24515	93_1	sp|Q7L576|CYFP1_HUMAN
HSSVYPTQEELEAVQNMVSHTER	Deamidated (NQ)@15Q	45085	24_1	sp|Q12906|ILF3_HUMAN
QYINAIKDYELQLVTYK	Deamidated (NQ)@4N	39740	33_1	sp|Q15149|PLEC_HUMAN
VIDRELYQQLQR	-	30466	33_1	sp|Q15149|PLEC_HUMAN
LLLPWLEAR	-	16376	155_1	sp|Q00610|CLH1_HUMAN
DSTSQHDDDNISTTSGFSSR	-	40417	114_1	sp|P49790|NU153_HUMAN
YGAISTSSLGEK	-	19895	135_1	sp|Q9H694|BICC1_HUMAN
AVTGYKDPYSGK	-	22335	33_1	sp|Q15149|PLEC_HUMAN
ETALDILHNENSDR	-	31639	12_1	sp|P35240|MERL_HUMAN
QQNQYQASYNQSFSSQPHQVEQTELQQEQLQTVVGTYHGSPDQSHQVTGNHQQPPQQNTGFPR	-	47705;47704	128_1	sp|Q14444|CAPR1_HUMAN
EQELQQTLQQEQSVLDQLRGEAEAAR	-	46377	33_1	sp|Q15149|PLEC_HUMAN
TELEDTLDSTAAQQELR	-	36945;36946	29_2	sp|P35579|MYH9_HUMAN
LEMDLKDLEAHIDSANK	-	37277;37278	29_2	sp|P35579|MYH9_HUMAN
IAQLEEELEEEQGNTELINDR	-	43729;43730	29_2	sp|P35579|MYH9_HUMAN
EQADFAIEALAK	-	23008	29_2	sp|P35579|MYH9_HUMAN
YGEPGEVFINK	-	21224	57_1	sp|P23246|SFPQ_HUMAN
LAILGIHNEVSK	-	22636	8_1	sp|P12814|ACTN1_HUMAN
FGFGFGGTGK	-	12231	41_1	sp|Q92499|DDX1_HUMAN
LHVAILER	-	11539	33_1	sp|Q15149|PLEC_HUMAN
EVDPPMGPGNLNMNMNVNMNMNMNLNVQMTPQQQMLMSQKMR	Deamidated (NQ)@14N;Deamidated (NQ)@16N;Deamidated (NQ)@18N;Deamidated (NQ)@20N;Oxidation (M)@21M;Deamidated (NQ)@22N;Deamidated (NQ)@24N;Deamidated (NQ)@26N;Deamidated (NQ)@28Q;Deamidated (NQ)@32Q;Deamidated (NQ)@33Q;Deamidated (NQ)@34Q	47618	1_1	sp|Q86UU0|BCL9L_HUMAN
NFYELSPHIFALSDEAYR	-	40599;40600	97_1	sp|O43795|MYO1B_HUMAN
